# Supplementary material for: Aglianico Grape Seed Semi-Polar Extract Exerts Anticancer Effects by Modulating MDM2 Expression and Metabolic Pathways
Source: Cells. 2023 Jan 4;12(2):210. doi: 10.3390/cells12020210 (PMC9856309; doi:10.3390/cells12020210)
Supplement: Supplementary file 1 [file cells-12-00210-s001.zip › Table S1.xlsx]

## Sheet: Foglio1
© 2000-2019 QIAGEN. All rights reserved.
Symbol	Entrez Gene Name	Gene Symbol - human (HUGO / HGNC / Entrez Gene)	Expr Fold Change	Location	Type(s)
AASS	aminoadipate-semialdehyde synthase	AASS	2,160	Cytoplasm	enzyme
AATK	apoptosis associated tyrosine kinase	AATK	-2,220	Cytoplasm	kinase
ABCA4	ATP binding cassette subfamily A member 4	ABCA4	-2,090	Plasma Membrane	transporter
ABCA8	ATP binding cassette subfamily A member 8	ABCA8	-2,680	Plasma Membrane	transporter
ABCA10	ATP binding cassette subfamily A member 10	ABCA10	2,020	Other	transporter
ABHD11	abhydrolase domain containing 11	ABHD11	2,100	Cytoplasm	enzyme
ABTB1	ankyrin repeat and BTB domain containing 1	ABTB1	2,330	Cytoplasm	translation regulator
ABTB2	ankyrin repeat and BTB domain containing 2	ABTB2	-2,630	Nucleus	other
ACADL	acyl-CoA dehydrogenase long chain	ACADL	-2,080	Cytoplasm	enzyme
ACAT2	acetyl-CoA acetyltransferase 2	ACAT2	-6,520	Cytoplasm	enzyme
ACD	ACD shelterin complex subunit and telomerase recruitment factor	ACD	2,530	Nucleus	other
ACLY	ATP citrate lyase	ACLY	-3,080	Cytoplasm	enzyme
ACSF2	acyl-CoA synthetase family member 2	ACSF2	-4,120	Cytoplasm	enzyme
ACSL5	acyl-CoA synthetase long chain family member 5	ACSL5	-2,300	Cytoplasm	enzyme
ACSS2	acyl-CoA synthetase short chain family member 2	ACSS2	-9,110	Cytoplasm	enzyme
ACSS3	acyl-CoA synthetase short chain family member 3	ACSS3	-2,110	Cytoplasm	enzyme
ACTBL2	actin beta like 2	ACTBL2	-2,120	Nucleus	other
ACYP1	acylphosphatase 1	ACYP1	3,610	Cytoplasm	enzyme
ADAL	adenosine deaminase like	ADAL	2,370	Cytoplasm	enzyme
ADAM12	ADAM metallopeptidase domain 12	ADAM12	3,250	Plasma Membrane	peptidase
ADAMTS6	ADAM metallopeptidase with thrombospondin type 1 motif 6	ADAMTS6	-3,200	Extracellular Space	peptidase
ADAMTSL1	ADAMTS like 1	ADAMTSL1	2,340	Extracellular Space	other
ADAMTSL3	ADAMTS like 3	ADAMTSL3	2,120	Other	other
ADAP1	ArfGAP with dual PH domains 1	ADAP1	5,560	Nucleus	other
ADAT2	adenosine deaminase tRNA specific 2	ADAT2	2,010	Nucleus	enzyme
ADCYAP1	adenylate cyclase activating polypeptide 1	ADCYAP1	5,760	Extracellular Space	other
ADD2	adducin 2	ADD2	3,190	Cytoplasm	other
AFAP1L1	actin filament associated protein 1 like 1	AFAP1L1	2,730	Other	other
AFF3	AF4/FMR2 family member 3	AFF3	3,220	Nucleus	transcription regulator
AHCTF1	AT-hook containing transcription factor 1	AHCTF1	2,060	Nucleus	transcription regulator
AHI1	Abelson helper integration site 1	AHI1	2,560	Cytoplasm	other
AHSA2P	activator of HSP90 ATPase homolog 2, pseudogene	AHSA2	10,400	Other	other
AIM2	absent in melanoma 2	AIM2	-2,350	Cytoplasm	other
AK5	adenylate kinase 5	AK5	3,740	Cytoplasm	kinase
AKAP9	A-kinase anchoring protein 9	AKAP9	5,420	Cytoplasm	other
AKAP12	A-kinase anchoring protein 12	AKAP12	-3,570	Cytoplasm	transporter
AKR1C1/AKR1C2	aldo-keto reductase family 1 member C2	AKR1C1	5,130	Cytoplasm	enzyme
AKTIP	AKT interacting protein	AKTIP	2,090	Cytoplasm	other
ALDH1A2	aldehyde dehydrogenase 1 family member A2	ALDH1A2	-2,730	Cytoplasm	enzyme
ALDH1A3	aldehyde dehydrogenase 1 family member A3	ALDH1A3	12,440	Cytoplasm	enzyme
ALDOC	aldolase, fructose-bisphosphate C	ALDOC	-2,660	Cytoplasm	enzyme
ALG8	ALG8 alpha-1,3-glucosyltransferase	ALG8	-2,070	Cytoplasm	enzyme
ALOX15	arachidonate 15-lipoxygenase	ALOX15	-2,140	Cytoplasm	enzyme
ALOX5AP	arachidonate 5-lipoxygenase activating protein	ALOX5AP	-6,570	Plasma Membrane	other
ANKDD1B	ankyrin repeat and death domain containing 1B	ANKDD1B	-2,410	Other	other
ANKRD1	ankyrin repeat domain 1	ANKRD1	72,070	Cytoplasm	transcription regulator
ANKRD16	ankyrin repeat domain 16	ANKRD16	3,240	Other	other
ANKRD26	ankyrin repeat domain 26	ANKRD26	2,890	Nucleus	transcription regulator
ANKRD18B	ankyrin repeat domain 18B	ANKRD18B	5,220	Other	other
ANKRD19P	ankyrin repeat domain 19, pseudogene	ANKRD19P	2,050	Other	other
ANKRD40CL	ANKRD40 C-terminal like	LINC00483	-2,240	Other	other
ANKS1B	ankyrin repeat and sterile alpha motif domain containing 1B	ANKS1B	-2,600	Nucleus	other
ANXA4	annexin A4	ANXA4	-3,170	Plasma Membrane	other
ANXA10	annexin A10	ANXA10	5,270	Cytoplasm	other
AOAH	acyloxyacyl hydrolase	AOAH	2,260	Extracellular Space	enzyme
APIP	APAF1 interacting protein	APIP	2,050	Cytoplasm	enzyme
APOL2	apolipoprotein L2	APOL2	-2,220	Cytoplasm	other
AQP11	aquaporin 11	AQP11	3,700	Plasma Membrane	transporter
ARHGAP17	Rho GTPase activating protein 17	ARHGAP17	2,540	Cytoplasm	other
ARHGEF2	Rho/Rac guanine nucleotide exchange factor 2	ARHGEF2	3,530	Cytoplasm	other
ARHGEF5	Rho guanine nucleotide exchange factor 5	ARHGEF5	-2,130	Cytoplasm	other
ARHGEF28	Rho guanine nucleotide exchange factor 28	ARHGEF28	2,540	Cytoplasm	other
ARID2	AT-rich interaction domain 2	ARID2	2,110	Nucleus	transcription regulator
ARL14EP	ADP ribosylation factor like GTPase 14 effector protein	ARL14EP	2,070	Other	other
ARL4C	ADP ribosylation factor like GTPase 4C	ARL4C	2,900	Nucleus	enzyme
ARMC4	armadillo repeat containing 4	ARMC4	2,480	Extracellular Space	other
ARMC9	armadillo repeat containing 9	ARMC9	2,340	Cytoplasm	other
ARPC5L	actin related protein 2/3 complex subunit 5 like	ARPC5L	2,600	Cytoplasm	other
ARPP21	cAMP regulated phosphoprotein 21	ARPP21	-2,190	Cytoplasm	other
ASB13	ankyrin repeat and SOCS box containing 13	ASB13	2,390	Cytoplasm	other
ASNS	asparagine synthetase (glutamine-hydrolyzing)	ASNS	4,200	Cytoplasm	enzyme
ATF3	activating transcription factor 3	ATF3	-2,450	Nucleus	transcription regulator
ATF7IP	activating transcription factor 7 interacting protein	ATF7IP	2,170	Nucleus	transcription regulator
ATOH8	atonal bHLH transcription factor 8	ATOH8	5,540	Nucleus	transcription regulator
ATP1B1	ATPase Na+/K+ transporting subunit beta 1	ATP1B1	2,130	Plasma Membrane	transporter
ATP6AP1	ATPase H+ transporting accessory protein 1	ATP6AP1	-2,050	Cytoplasm	transporter
ATP6V1D	ATPase H+ transporting V1 subunit D	ATP6V1D	2,350	Cytoplasm	transporter
ATRX	ATRX chromatin remodeler	ATRX	2,620	Nucleus	transcription regulator
ATXN1	ataxin 1	ATXN1	-2,620	Nucleus	transcription regulator
AVPI1	arginine vasopressin induced 1	AVPI1	2,130	Other	other
AXL	AXL receptor tyrosine kinase	AXL	5,030	Plasma Membrane	kinase
B3GNT5	UDP-GlcNAc:betaGal beta-1,3-N-acetylglucosaminyltransferase 5	B3GNT5	-3,390	Cytoplasm	enzyme
BAG1	BCL2 associated athanogene 1	BAG1	-2,830	Cytoplasm	other
BBS1	Bardet-Biedl syndrome 1	BBS1	2,830	Extracellular Space	other
BBS7	Bardet-Biedl syndrome 7	BBS7	2,140	Cytoplasm	other
BCAM	basal cell adhesion molecule (Lutheran blood group)	BCAM	4,570	Plasma Membrane	transmembrane receptor
BCHE	butyrylcholinesterase	BCHE	-2,100	Plasma Membrane	enzyme
BCL2L13	BCL2 like 13	BCL2L13	3,070	Cytoplasm	other
BCL2L14	BCL2 like 14	BCL2L14	-2,620	Cytoplasm	other
BCLAF1	BCL2 associated transcription factor 1	BCLAF1	2,510	Nucleus	transcription regulator
BDNF	brain derived neurotrophic factor	BDNF	6,570	Extracellular Space	growth factor
BDP1	B double prime 1, subunit of RNA polymerase III transcription initiation factor IIIB	BDP1	2,640	Nucleus	transcription regulator
BEST2	bestrophin 2	BEST2	-2,980	Plasma Membrane	ion channel
BHLHE40	basic helix-loop-helix family member e40	BHLHE40	-6,360	Nucleus	transcription regulator
BICD2	BICD cargo adaptor 2	BICD2	2,020	Cytoplasm	other
BIRC3	baculoviral IAP repeat containing 3	BIRC3	-5,990	Cytoplasm	enzyme
BLNK	B cell linker	BLNK	-2,300	Cytoplasm	other
BLOC1S5	biogenesis of lysosomal organelles complex 1 subunit 5	BLOC1S5	2,350	Extracellular Space	other
BMP4	bone morphogenetic protein 4	BMP4	3,510	Extracellular Space	growth factor
BRD7	bromodomain containing 7	BRD7	2,140	Nucleus	transcription regulator
BRD9	bromodomain containing 9	BRD9	2,370	Nucleus	other
C16orf45	chromosome 16 open reading frame 45	C16orf45	2,000	Other	other
C16orf58	chromosome 16 open reading frame 58	C16orf58	2,430	Other	other
C1orf194	chromosome 1 open reading frame 194	C1orf194	-2,340	Other	other
C20orf96	chromosome 20 open reading frame 96	C20orf96	3,620	Other	other
C20orf202	chromosome 20 open reading frame 202	C20orf202	-2,160	Other	other
C3orf14	chromosome 3 open reading frame 14	C3orf14	-2,430	Other	other
C5AR1	complement C5a receptor 1	C5AR1	-2,030	Plasma Membrane	G-protein coupled receptor
C5orf22	chromosome 5 open reading frame 22	C5orf22	3,480	Other	other
C5orf49	chromosome 5 open reading frame 49	C5orf49	-2,290	Other	other
C7orf69	chromosome 7 open reading frame 69	C7orf69	-6,820	Other	other
C8orf33	chromosome 8 open reading frame 33	C8orf33	2,330	Other	other
C9orf64	chromosome 9 open reading frame 64	C9orf64	2,230	Other	other
CA5B	carbonic anhydrase 5B	CA5B	2,040	Cytoplasm	enzyme
CABP1	calcium binding protein 1	CABP1	-2,610	Plasma Membrane	other
CACFD1	calcium channel flower domain containing 1	CACFD1	-2,220	Plasma Membrane	ion channel
CACNA1H	calcium voltage-gated channel subunit alpha1 H	CACNA1H	-3,580	Plasma Membrane	ion channel
CACNA2D3	calcium voltage-gated channel auxiliary subunit alpha2delta 3	CACNA2D3	3,310	Plasma Membrane	ion channel
CACNA2D4	calcium voltage-gated channel auxiliary subunit alpha2delta 4	CACNA2D4	3,370	Plasma Membrane	ion channel
CALB2	calbindin 2	CALB2	2,890	Cytoplasm	other
CALHM2	calcium homeostasis modulator family member 2	CALHM2	-2,190	Other	other
CALHM5	calcium homeostasis modulator family member 5	FAM26E	-2,030	Cytoplasm	other
CALML4	calmodulin like 4	CALML4	3,780	Other	other
CAMKK1	calcium/calmodulin dependent protein kinase kinase 1	CAMKK1	2,630	Cytoplasm	kinase
CAPRIN2	caprin family member 2	CAPRIN2	2,750	Cytoplasm	other
CARS	cysteinyl-tRNA synthetase	CARS	2,620	Cytoplasm	enzyme
CATSPER3	cation channel sperm associated 3	CATSPER3	2,040	Plasma Membrane	ion channel
CAVIN2	caveolae associated protein 2	SDPR	3,220	Plasma Membrane	other
CBLN4	cerebellin 4 precursor	CBLN4	-2,400	Extracellular Space	other
CBS/CBSL	cystathionine-beta-synthase	CBS	7,570	Cytoplasm	enzyme
CBY1	chibby family member 1, beta catenin antagonist	CBY1	2,020	Cytoplasm	other
CCBE1	collagen and calcium binding EGF domains 1	CCBE1	-2,340	Extracellular Space	other
CCDC34	coiled-coil domain containing 34	CCDC34	2,140	Other	other
CCDC59	coiled-coil domain containing 59	CCDC59	3,370	Nucleus	other
CCDC66	coiled-coil domain containing 66	CCDC66	2,110	Cytoplasm	other
CCDC68	coiled-coil domain containing 68	CCDC68	2,290	Other	other
CCDC82	coiled-coil domain containing 82	CCDC82	3,000	Other	other
CCDC84	coiled-coil domain containing 84	CCDC84	6,390	Other	other
CCDC112	coiled-coil domain containing 112	CCDC112	2,500	Extracellular Space	other
CCDC122	coiled-coil domain containing 122	CCDC122	2,810	Other	other
CCDC153	coiled-coil domain containing 153	CCDC153	-2,030	Other	other
CCDC169	coiled-coil domain containing 169	CCDC169	2,180	Other	other
CCDC181	coiled-coil domain containing 181	CCDC181	2,850	Nucleus	other
CCDC144A	coiled-coil domain containing 144A	CCDC144A	3,230	Other	other
CCDC169-SOHLH2	CCDC169-SOHLH2 readthrough	CCDC169-SOHLH2	2,960	Other	transcription regulator
CCDC88A	coiled-coil domain containing 88A	CCDC88A	6,250	Cytoplasm	other
CCL5	C-C motif chemokine ligand 5	CCL5	-6,550	Extracellular Space	cytokine
CCNA1	cyclin A1	CCNA1	2,640	Nucleus	other
CCND2	cyclin D2	CCND2	7,850	Nucleus	other
CCNE1	cyclin E1	CCNE1	-3,190	Nucleus	transcription regulator
CD24	CD24 molecule	CD24	-3,400	Plasma Membrane	other
CDA	cytidine deaminase	CDA	-2,470	Nucleus	enzyme
CDADC1	cytidine and dCMP deaminase domain containing 1	CDADC1	2,560	Other	kinase
CDC5L	cell division cycle 5 like	CDC5L	2,520	Nucleus	transcription regulator
CDCA7	cell division cycle associated 7	CDCA7	3,420	Nucleus	other
CDH18	cadherin 18	CDH18	-2,990	Plasma Membrane	other
CDKN1A	cyclin dependent kinase inhibitor 1A	CDKN1A	-4,250	Nucleus	kinase
CEBPG	CCAAT enhancer binding protein gamma	CEBPG	2,230	Nucleus	transcription regulator
CENPF	centromere protein F	CENPF	33,480	Nucleus	other
CENPP	centromere protein P	CENPP	2,140	Nucleus	other
CENPV	centromere protein V	CENPV	2,080	Nucleus	other
CEP63	centrosomal protein 63	CEP63	2,470	Cytoplasm	other
CEP70	centrosomal protein 70	CEP70	2,730	Cytoplasm	other
CEP78	centrosomal protein 78	CEP78	2,060	Cytoplasm	other
CEP83	centrosomal protein 83	CEP83	2,800	Extracellular Space	other
CEP120	centrosomal protein 120	CEP120	2,970	Cytoplasm	other
CEP290	centrosomal protein 290	CEP290	2,620	Cytoplasm	transcription regulator
CEP295	centrosomal protein 295	CEP295	3,230	Cytoplasm	other
CFB	complement factor B	CFB	-2,550	Extracellular Space	peptidase
CFDP1	craniofacial development protein 1	CFDP1	5,660	Extracellular Space	other
CFI	complement factor I	CFI	-2,270	Extracellular Space	peptidase
CHAC1	ChaC glutathione specific gamma-glutamylcyclotransferase 1	CHAC1	12,140	Cytoplasm	enzyme
CHD9	chromodomain helicase DNA binding protein 9	CHD9	2,790	Cytoplasm	other
CHMP4C	charged multivesicular body protein 4C	CHMP4C	-2,060	Cytoplasm	other
CHP1	calcineurin like EF-hand protein 1	CHP1	-2,530	Cytoplasm	transporter
CHRNA3	cholinergic receptor nicotinic alpha 3 subunit	CHRNA3	-2,120	Plasma Membrane	transmembrane receptor
CHRNA5	cholinergic receptor nicotinic alpha 5 subunit	CHRNA5	-2,090	Plasma Membrane	transmembrane receptor
CIR1	corepressor interacting with RBPJ, 1	CIR1	3,020	Nucleus	transcription regulator
CLDN1	claudin 1	CLDN1	2,370	Plasma Membrane	other
CLHC1	clathrin heavy chain linker domain containing 1	CLHC1	3,970	Other	other
CLIC4	chloride intracellular channel 4	CLIC4	2,610	Plasma Membrane	ion channel
CLIP1	CAP-Gly domain containing linker protein 1	CLIP1	2,230	Cytoplasm	other
CLLU1OS	chronic lymphocytic leukemia up-regulated 1 opposite strand	CLLU1OS	-2,300	Other	other
CLTRN	collectrin, amino acid transport regulator	TMEM27	2,940	Plasma Membrane	other
CMSS1	cms1 ribosomal small subunit homolog	CMSS1	2,750	Other	other
CNDP1	carnosine dipeptidase 1	CNDP1	-3,540	Cytoplasm	peptidase
CNGA2	cyclic nucleotide gated channel alpha 2	CNGA2	-2,160	Plasma Membrane	ion channel
CNKSR2	connector enhancer of kinase suppressor of Ras 2	CNKSR2	2,020	Plasma Membrane	other
CNN3	calponin 3	CNN3	-2,110	Cytoplasm	other
CNTLN	centlein	CNTLN	2,700	Cytoplasm	other
CNTNAP3B	contactin associated protein like 3B	CNTNAP3B	2,010	Other	other
COA3	cytochrome c oxidase assembly factor 3	COA3	3,500	Cytoplasm	other
COCH	cochlin	COCH	2,900	Extracellular Space	other
COG4	component of oligomeric golgi complex 4	COG4	2,320	Cytoplasm	transporter
COL11A1	collagen type XI alpha 1 chain	COL11A1	2,080	Extracellular Space	other
COL18A1	collagen type XVIII alpha 1 chain	COL18A1	2,050	Extracellular Space	other
COL1A1	collagen type I alpha 1 chain	COL1A1	-4,270	Extracellular Space	other
COL5A1	collagen type V alpha 1 chain	COL5A1	-3,460	Extracellular Space	other
COL6A1	collagen type VI alpha 1 chain	COL6A1	-2,030	Extracellular Space	other
COQ7	coenzyme Q7, hydroxylase	COQ7	2,030	Cytoplasm	enzyme
CORO1B	coronin 1B	CORO1B	-2,410	Cytoplasm	other
CPE	carboxypeptidase E	CPE	2,140	Cytoplasm	peptidase
CPLANE2	ciliogenesis and planar polarity effector 2	RSG1	-2,160	Cytoplasm	other
CPPED1	calcineurin like phosphoesterase domain containing 1	CPPED1	-2,230	Cytoplasm	enzyme
CRACR2B	calcium release activated channel regulator 2B	CRACR2B	-2,340	Cytoplasm	other
CRIP2	cysteine rich protein 2	CRIP2	2,000	Nucleus	other
CRLF3	cytokine receptor like factor 3	CRLF3	-2,180	Cytoplasm	transcription regulator
CRNKL1	crooked neck pre-mRNA splicing factor 1	CRNKL1	2,700	Nucleus	other
CRY1	cryptochrome circadian regulator 1	CRY1	3,880	Nucleus	enzyme
CSAG1	chondrosarcoma associated gene 1	CSAG1	-2,150	Other	other
CSAG2/CSAG3	CSAG family member 3	CSAG3	-2,210	Other	other
CTBP2	C-terminal binding protein 2	CTBP2	2,150	Nucleus	transcription regulator
CTNNAL1	catenin alpha like 1	CTNNAL1	3,810	Plasma Membrane	other
CTSH	cathepsin H	CTSH	2,260	Cytoplasm	peptidase
CTSS	cathepsin S	CTSS	-8,420	Cytoplasm	peptidase
CUL3	cullin 3	CUL3	2,020	Nucleus	enzyme
CUL4B	cullin 4B	CUL4B	2,280	Nucleus	other
CUTC	cutC copper transporter	CUTC	2,120	Cytoplasm	other
CWC22	CWC22 spliceosome associated protein homolog	CWC22	3,740	Nucleus	other
CWC27	CWC27 spliceosome associated protein homolog	CWC27	2,790	Nucleus	enzyme
CWF19L2	CWF19 like cell cycle control factor 2	CWF19L2	3,410	Other	other
CXCL2	C-X-C motif chemokine ligand 2	CXCL2	-2,550	Extracellular Space	cytokine
CXCL10	C-X-C motif chemokine ligand 10	CXCL10	-2,300	Extracellular Space	cytokine
CXCL11	C-X-C motif chemokine ligand 11	CXCL11	-2,760	Extracellular Space	cytokine
CXCR2	C-X-C motif chemokine receptor 2	CXCR2	-2,220	Plasma Membrane	G-protein coupled receptor
CYP24A1	cytochrome P450 family 24 subfamily A member 1	CYP24A1	7,670	Cytoplasm	enzyme
CYP26A1	cytochrome P450 family 26 subfamily A member 1	CYP26A1	2,170	Cytoplasm	enzyme
CYP4B1	cytochrome P450 family 4 subfamily B member 1	CYP4B1	-2,430	Cytoplasm	enzyme
CYP7B1	cytochrome P450 family 7 subfamily B member 1	CYP7B1	-2,240	Cytoplasm	enzyme
DAAM1	dishevelled associated activator of morphogenesis 1	DAAM1	-2,300	Cytoplasm	other
DAGLB	diacylglycerol lipase beta	DAGLB	2,560	Plasma Membrane	enzyme
DAW1	dynein assembly factor with WD repeats 1	DAW1	3,100	Other	other
DDIT3	DNA damage inducible transcript 3	DDIT3	3,830	Nucleus	transcription regulator
DDX60L	DExD/H-box 60 like	DDX60L	2,160	Other	other
DENND3	DENN domain containing 3	DENND3	4,500	Cytoplasm	other
DGKD	diacylglycerol kinase delta	DGKD	2,380	Cytoplasm	kinase
DGKE	diacylglycerol kinase epsilon	DGKE	2,110	Cytoplasm	kinase
DHCR7	7-dehydrocholesterol reductase	DHCR7	-2,840	Cytoplasm	enzyme
DHCR24	24-dehydrocholesterol reductase	DHCR24	-6,250	Cytoplasm	enzyme
DHX29	DExH-box helicase 29	DHX29	2,170	Cytoplasm	enzyme
DIRC1	disrupted in renal carcinoma 1	DIRC1	-2,340	Other	other
DIS3L	DIS3 like exosome 3'-5' exoribonuclease	DIS3L	3,740	Cytoplasm	enzyme
DKK3	dickkopf WNT signaling pathway inhibitor 3	DKK3	3,350	Extracellular Space	cytokine
DLC1	DLC1 Rho GTPase activating protein	DLC1	3,380	Cytoplasm	other
DLL1	delta like canonical Notch ligand 1	DLL1	-2,510	Plasma Membrane	enzyme
DLX1	distal-less homeobox 1	DLX1	2,520	Nucleus	transcription regulator
DMKN	dermokine	DMKN	2,820	Extracellular Space	other
DNAH11	dynein axonemal heavy chain 11	DNAH11	4,170	Cytoplasm	enzyme
DNAJB9	DnaJ heat shock protein family (Hsp40) member B9	DNAJB9	-3,270	Nucleus	other
DNAJC2	DnaJ heat shock protein family (Hsp40) member C2	DNAJC2	3,040	Nucleus	transcription regulator
DNAJC7	DnaJ heat shock protein family (Hsp40) member C7	DNAJC7	2,140	Cytoplasm	other
DNAJC9	DnaJ heat shock protein family (Hsp40) member C9	DNAJC9	2,180	Nucleus	other
DNAJC17	DnaJ heat shock protein family (Hsp40) member C17	DNAJC17	2,080	Other	other
DNTTIP2	deoxynucleotidyltransferase terminal interacting protein 2	DNTTIP2	2,210	Nucleus	other
DOCK2	dedicator of cytokinesis 2	DOCK2	4,200	Cytoplasm	other
DOCK10	dedicator of cytokinesis 10	DOCK10	4,060	Cytoplasm	other
DPH6	diphthamine biosynthesis 6	DPH6	2,250	Cytoplasm	enzyme
DPH7	diphthamide biosynthesis 7	DPH7	2,070	Cytoplasm	other
DPY19L2	dpy-19 like 2	DPY19L2	2,900	Nucleus	other
DPYSL3	dihydropyrimidinase like 3	DPYSL3	-4,880	Cytoplasm	enzyme
DRAP1	DR1 associated protein 1	DRAP1	2,380	Nucleus	transcription regulator
DSC3	desmocollin 3	DSC3	3,290	Plasma Membrane	other
DST	dystonin	DST	2,710	Plasma Membrane	other
DUSP4	dual specificity phosphatase 4	DUSP4	2,340	Nucleus	phosphatase
EBP	EBP cholestenol delta-isomerase	EBP	-4,040	Cytoplasm	enzyme
ECI2	enoyl-CoA delta isomerase 2	ECI2	2,110	Cytoplasm	enzyme
EDRF1	erythroid differentiation regulatory factor 1	EDRF1	2,350	Other	other
EFCAB9	EF-hand calcium binding domain 9	EFCAB9	-2,020	Other	other
EFNA1	ephrin A1	EFNA1	2,180	Plasma Membrane	other
EGR1	early growth response 1	EGR1	-69,670	Nucleus	transcription regulator
ELF4	E74 like ETS transcription factor 4	ELF4	-2,570	Nucleus	transcription regulator
ELK3	ETS transcription factor ELK3	ELK3	2,080	Nucleus	transcription regulator
EPHA2	EPH receptor A2	EPHA2	2,060	Plasma Membrane	kinase
EPRS	glutamyl-prolyl-tRNA synthetase	EPRS	3,220	Cytoplasm	enzyme
EPS8L3	EPS8 like 3	EPS8L3	-2,260	Extracellular Space	other
ERAS	ES cell expressed Ras	ERAS	-2,400	Plasma Membrane	enzyme
ERBB4	erb-b2 receptor tyrosine kinase 4	ERBB4	2,270	Plasma Membrane	kinase
ERG28	ergosterol biosynthesis 28 homolog	C14orf1	-2,820	Cytoplasm	other
ERO1B	endoplasmic reticulum oxidoreductase 1 beta	ERO1B	2,080	Cytoplasm	enzyme
ESF1	ESF1 nucleolar pre-rRNA processing protein homolog	ESF1	4,110	Nucleus	other
ESM1	endothelial cell specific molecule 1	ESM1	6,760	Extracellular Space	growth factor
ETV1	ETS variant 1	ETV1	2,120	Nucleus	transcription regulator
EVA1C	eva-1 homolog C	EVA1C	2,870	Other	other
EXOSC5	exosome component 5	EXOSC5	2,050	Nucleus	enzyme
EXOSC8	exosome component 8	EXOSC8	3,530	Nucleus	enzyme
EXPH5	exophilin 5	EXPH5	3,330	Cytoplasm	other
EZH2	enhancer of zeste 2 polycomb repressive complex 2 subunit	EZH2	3,120	Nucleus	transcription regulator
F11R	F11 receptor	F11R	-3,000	Plasma Membrane	other
FABP9	fatty acid binding protein 9	FABP9	-2,550	Cytoplasm	transporter
FADS2	fatty acid desaturase 2	FADS2	-4,590	Plasma Membrane	enzyme
FAM120B	family with sequence similarity 120B	FAM120B	2,760	Nucleus	other
FAM129A	family with sequence similarity 129 member A	FAM129A	7,940	Cytoplasm	other
FAM136A	family with sequence similarity 136 member A	FAM136A	2,220	Cytoplasm	other
FAM156A/FAM156B	family with sequence similarity 156 member A	FAM156A	2,470	Nucleus	other
FAM167A	family with sequence similarity 167 member A	FAM167A	12,470	Cytoplasm	other
FAM27E3/FAM27E4	family with sequence similarity 27 member E3	FAM27E3	3,600	Other	other
FAM43A	family with sequence similarity 43 member A	FAM43A	12,090	Other	other
FAP	fibroblast activation protein alpha	FAP	-3,460	Cytoplasm	peptidase
FASN	fatty acid synthase	FASN	-3,050	Cytoplasm	enzyme
FAT4	FAT atypical cadherin 4	FAT4	-2,270	Cytoplasm	other
FBN1	fibrillin 1	FBN1	-5,860	Extracellular Space	other
FBXL13	F-box and leucine rich repeat protein 13	FBXL13	2,750	Cytoplasm	enzyme
FDCSP	follicular dendritic cell secreted protein	FDCSP	-7,040	Extracellular Space	other
FDFT1	farnesyl-diphosphate farnesyltransferase 1	FDFT1	-2,690	Cytoplasm	enzyme
FDPS	farnesyl diphosphate synthase	FDPS	-4,520	Cytoplasm	enzyme
FDXR	ferredoxin reductase	FDXR	-2,690	Cytoplasm	enzyme
FEZ2	fasciculation and elongation protein zeta 2	FEZ2	4,180	Cytoplasm	other
FGD6	FYVE, RhoGEF and PH domain containing 6	FGD6	-3,240	Cytoplasm	other
FGF5	fibroblast growth factor 5	FGF5	3,310	Extracellular Space	growth factor
FGFBP3	fibroblast growth factor binding protein 3	FGFBP3	-2,210	Extracellular Space	other
FGFRL1	fibroblast growth factor receptor like 1	FGFRL1	2,220	Plasma Membrane	transmembrane receptor
FHL1	four and a half LIM domains 1	FHL1	3,840	Cytoplasm	other
FHL2	four and a half LIM domains 2	FHL2	2,150	Nucleus	transcription regulator
FIGN	fidgetin, microtubule severing factor	FIGN	2,070	Nucleus	other
FIS1	fission, mitochondrial 1	FIS1	2,360	Cytoplasm	other
FLG	filaggrin	FLG	-2,540	Cytoplasm	other
FLI1	Fli-1 proto-oncogene, ETS transcription factor	FLI1	2,340	Nucleus	transcription regulator
FLOT2	flotillin 2	FLOT2	-2,280	Plasma Membrane	other
FMN1	formin 1	FMN1	4,510	Nucleus	other
FRK	fyn related Src family tyrosine kinase	FRK	-2,140	Nucleus	kinase
FRMD5	FERM domain containing 5	FRMD5	-2,350	Plasma Membrane	other
FRMPD4	FERM and PDZ domain containing 4	FRMPD4	3,110	Plasma Membrane	other
FRS3	fibroblast growth factor receptor substrate 3	FRS3	-2,380	Plasma Membrane	other
FSD1L	fibronectin type III and SPRY domain containing 1 like	FSD1L	3,150	Other	other
FST	follistatin	FST	6,010	Extracellular Space	other
FSTL3	follistatin like 3	FSTL3	-2,670	Extracellular Space	other
GABARAPL2	GABA type A receptor associated protein like 2	GABARAPL2	2,280	Cytoplasm	other
GALNS	galactosamine (N-acetyl)-6-sulfatase	GALNS	-2,270	Cytoplasm	enzyme
GARNL3	GTPase activating Rap/RanGAP domain like 3	GARNL3	2,140	Other	other
GAS6-AS1	GAS6 antisense RNA 1	GAS6-AS1	-2,480	Other	other
GASK1B	golgi associated kinase 1B	FAM198B	-8,110	Cytoplasm	other
GATA2	GATA binding protein 2	GATA2	5,470	Nucleus	transcription regulator
GCC2	GRIP and coiled-coil domain containing 2	GCC2	3,450	Cytoplasm	other
GCFC2	GC-rich sequence DNA-binding factor 2	GCFC2	2,420	Nucleus	transcription regulator
GDPD4	glycerophosphodiester phosphodiesterase domain containing 4	GDPD4	-2,250	Other	kinase
GGA2	golgi associated, gamma adaptin ear containing, ARF binding protein 2	GGA2	2,810	Cytoplasm	transporter
GKAP1	G kinase anchoring protein 1	GKAP1	2,840	Cytoplasm	other
GLS2	glutaminase 2	GLS2	2,180	Cytoplasm	enzyme
GLYATL2	glycine-N-acyltransferase like 2	GLYATL2	2,430	Cytoplasm	enzyme
GNAL	G protein subunit alpha L	GNAL	3,350	Cytoplasm	enzyme
GNL2	G protein nucleolar 2	GNL2	2,920	Nucleus	enzyme
GOLGA8J (includes others)	golgin A8 family member K	GOLGA8N	2,910	Other	other
GOLGB1	golgin B1	GOLGB1	2,690	Cytoplasm	other
GOLIM4	golgi integral membrane protein 4	GOLIM4	2,140	Cytoplasm	other
GPA33	glycoprotein A33	GPA33	-2,300	Plasma Membrane	other
GPR37	G protein-coupled receptor 37	GPR37	-2,600	Plasma Membrane	G-protein coupled receptor
GPR85	G protein-coupled receptor 85	GPR85	-3,190	Plasma Membrane	G-protein coupled receptor
GPR151	G protein-coupled receptor 151	GPR151	-2,200	Plasma Membrane	G-protein coupled receptor
GPT2	glutamic--pyruvic transaminase 2	GPT2	3,110	Cytoplasm	enzyme
GPX4	glutathione peroxidase 4	GPX4	2,470	Cytoplasm	enzyme
GRK6	G protein-coupled receptor kinase 6	GRK6	2,130	Plasma Membrane	kinase
GRN	granulin precursor	GRN	-4,820	Extracellular Space	growth factor
GSDMA	gasdermin A	GSDMA	-2,140	Cytoplasm	other
GTF2F2	general transcription factor IIF subunit 2	GTF2F2	2,200	Nucleus	transcription regulator
HAAO	3-hydroxyanthranilate 3,4-dioxygenase	HAAO	-3,230	Cytoplasm	enzyme
HBE1	hemoglobin subunit epsilon 1	HBE1	2,930	Cytoplasm	transporter
HCAR3	hydroxycarboxylic acid receptor 3	HCAR3	-2,120	Plasma Membrane	other
HCN2	hyperpolarization activated cyclic nucleotide gated potassium and sodium channel 2	HCN2	-3,230	Plasma Membrane	ion channel
HDGFL1	HDGF like 1	HDGFL1	-2,400	Other	other
HECW2	HECT, C2 and WW domain containing E3 ubiquitin protein ligase 2	HECW2	2,130	Extracellular Space	enzyme
HGH1	HGH1 homolog	HGH1	2,210	Other	other
HIST1H2BL	histone cluster 1 H2B family member l	HIST1H2BL	2,420	Nucleus	other
HIST1H2BM	histone cluster 1 H2B family member m	HIST1H2BM	14,500	Nucleus	other
HIVEP3	human immunodeficiency virus type I enhancer binding protein 3	HIVEP3	-2,290	Nucleus	transcription regulator
HKDC1	hexokinase domain containing 1	HKDC1	4,080	Cytoplasm	kinase
HLA-DMA	major histocompatibility complex, class II, DM alpha	HLA-DMA	-5,540	Plasma Membrane	transmembrane receptor
HLA-DRB5	major histocompatibility complex, class II, DR beta 5	HLA-DRB5	-2,190	Plasma Membrane	transmembrane receptor
HMGCR	3-hydroxy-3-methylglutaryl-CoA reductase	HMGCR	-5,530	Cytoplasm	enzyme
HMGCS1	3-hydroxy-3-methylglutaryl-CoA synthase 1	HMGCS1	-11,210	Cytoplasm	enzyme
HNMT	histamine N-methyltransferase	HNMT	-2,040	Cytoplasm	enzyme
HNRNPCL3/HNRNPCL4	heterogeneous nuclear ribonucleoprotein C-like 3	HNRNPCL4	-2,080	Nucleus	other
HOOK1	hook microtubule tethering protein 1	HOOK1	-2,030	Cytoplasm	other
HOOK3	hook microtubule tethering protein 3	HOOK3	2,270	Cytoplasm	other
HOXA2	homeobox A2	HOXA2	2,900	Nucleus	transcription regulator
HOXD4	homeobox D4	HOXD4	2,010	Nucleus	transcription regulator
HSD17B7	hydroxysteroid 17-beta dehydrogenase 7	HSD17B7	-4,460	Cytoplasm	enzyme
HSPD1	heat shock protein family D (Hsp60) member 1	HSPD1	2,230	Cytoplasm	enzyme
HSPH1	heat shock protein family H (Hsp110) member 1	HSPH1	2,590	Cytoplasm	other
HYOU1	hypoxia up-regulated 1	HYOU1	-2,090	Cytoplasm	other
ID1	inhibitor of DNA binding 1, HLH protein	ID1	14,820	Nucleus	transcription regulator
ID2	inhibitor of DNA binding 2	ID2	6,710	Nucleus	transcription regulator
ID3	inhibitor of DNA binding 3, HLH protein	ID3	13,610	Nucleus	transcription regulator
IDI1	isopentenyl-diphosphate delta isomerase 1	IDI1	-5,620	Cytoplasm	enzyme
IDO1	indoleamine 2,3-dioxygenase 1	IDO1	-3,580	Cytoplasm	enzyme
IER3	immediate early response 3	IER3	-2,550	Cytoplasm	other
IFI16	interferon gamma inducible protein 16	IFI16	2,350	Nucleus	transcription regulator
IFI44L	interferon induced protein 44 like	IFI44L	-2,960	Nucleus	other
IFIT3	interferon induced protein with tetratricopeptide repeats 3	IFIT3	-3,300	Cytoplasm	other
IFRD1	interferon related developmental regulator 1	IFRD1	2,790	Nucleus	other
IFRD2	interferon related developmental regulator 2	IFRD2	2,390	Nucleus	other
IFT74	intraflagellar transport 74	IFT74	2,560	Cytoplasm	other
IFT80	intraflagellar transport 80	IFT80	2,050	Extracellular Space	other
IFT81	intraflagellar transport 81	IFT81	6,120	Extracellular Space	other
IGFBP1	insulin like growth factor binding protein 1	IGFBP1	3,270	Extracellular Space	other
IGFBP7	insulin like growth factor binding protein 7	IGFBP7	3,180	Extracellular Space	transporter
IGSF9	immunoglobulin superfamily member 9	IGSF9	-2,200	Plasma Membrane	other
IKBKB	inhibitor of nuclear factor kappa B kinase subunit beta	IKBKB	2,300	Cytoplasm	kinase
IKBKE	inhibitor of nuclear factor kappa B kinase subunit epsilon	IKBKE	-2,460	Cytoplasm	kinase
IL32	interleukin 32	IL32	-2,550	Extracellular Space	cytokine
IL1RAPL1	interleukin 1 receptor accessory protein like 1	IL1RAPL1	5,100	Plasma Membrane	transmembrane receptor
IL1RL1	interleukin 1 receptor like 1	IL1RL1	2,340	Plasma Membrane	transmembrane receptor
IL2RG	interleukin 2 receptor subunit gamma	IL2RG	-2,050	Plasma Membrane	transmembrane receptor
IL9R	interleukin 9 receptor	IL9R	-2,040	Plasma Membrane	transmembrane receptor
IMP4	IMP U3 small nucleolar ribonucleoprotein 4	IMP4	2,530	Nucleus	other
INPP1	inositol polyphosphate-1-phosphatase	INPP1	2,900	Cytoplasm	phosphatase
INSIG1	insulin induced gene 1	INSIG1	-3,710	Cytoplasm	other
INSYN2B	inhibitory synaptic factor family member 2B	FAM196B	6,810	Other	other
INTU	inturned planar cell polarity protein	INTU	2,280	Cytoplasm	other
IRAK1BP1	interleukin 1 receptor associated kinase 1 binding protein 1	IRAK1BP1	2,210	Other	other
IRF9	interferon regulatory factor 9	IRF9	-2,010	Nucleus	transcription regulator
ITFG2	integrin alpha FG-GAP repeat containing 2	ITFG2	4,030	Cytoplasm	other
ITGA2B	integrin subunit alpha 2b	ITGA2B	-2,210	Plasma Membrane	transmembrane receptor
ITGAV	integrin subunit alpha V	ITGAV	-4,090	Plasma Membrane	transmembrane receptor
ITLN1	intelectin 1	ITLN1	6,920	Plasma Membrane	other
ITLN2	intelectin 2	ITLN2	7,280	Plasma Membrane	other
JAK2	Janus kinase 2	JAK2	2,120	Cytoplasm	kinase
JAZF1	JAZF zinc finger 1	JAZF1	-4,360	Nucleus	transcription regulator
JDP2	Jun dimerization protein 2	JDP2	2,720	Nucleus	transcription regulator
JMJD1C	jumonji domain containing 1C	JMJD1C	3,500	Nucleus	enzyme
JUN	Jun proto-oncogene, AP-1 transcription factor subunit	JUN	-3,310	Nucleus	transcription regulator
JUNB	JunB proto-oncogene, AP-1 transcription factor subunit	JUNB	-2,800	Nucleus	transcription regulator
KANK2	KN motif and ankyrin repeat domains 2	KANK2	2,180	Nucleus	transcription regulator
KAT2A	lysine acetyltransferase 2A	KAT2A	-2,580	Cytoplasm	enzyme
KBTBD7	kelch repeat and BTB domain containing 7	KBTBD7	-2,590	Cytoplasm	other
KCNE1	potassium voltage-gated channel subfamily E regulatory subunit 1	KCNE1	3,180	Plasma Membrane	ion channel
KCNJ8	potassium voltage-gated channel subfamily J member 8	KCNJ8	-2,280	Plasma Membrane	ion channel
KCNQ3	potassium voltage-gated channel subfamily Q member 3	KCNQ3	2,190	Plasma Membrane	ion channel
KCTD15	potassium channel tetramerization domain containing 15	KCTD15	3,360	Other	ion channel
KIAA1107	KIAA1107	KIAA1107	2,220	Plasma Membrane	other
KIF15	kinesin family member 15	KIF15	7,440	Nucleus	other
KIF13A	kinesin family member 13A	KIF13A	-2,190	Cytoplasm	transporter
KIF18A	kinesin family member 18A	KIF18A	9,860	Cytoplasm	enzyme
KIF18B	kinesin family member 18B	KIF18B	-2,020	Cytoplasm	other
KIF21A	kinesin family member 21A	KIF21A	2,400	Cytoplasm	other
KIF5B	kinesin family member 5B	KIF5B	2,930	Cytoplasm	other
KIFC3	kinesin family member C3	KIFC3	2,150	Cytoplasm	enzyme
KIRREL3	kirre like nephrin family adhesion molecule 3	KIRREL3	2,290	Extracellular Space	other
KNSTRN	kinetochore localized astrin (SPAG5) binding protein	KNSTRN	2,190	Cytoplasm	other
KRR1	KRR1 small subunit processome component homolog	KRR1	2,160	Nucleus	other
KRT80	keratin 80	KRT80	5,890	Cytoplasm	other
KRTAP27-1	keratin associated protein 27-1	KRTAP27-1	-2,010	Cytoplasm	other
L3HYPDH	trans-L-3-hydroxyproline dehydratase	L3HYPDH	2,660	Other	enzyme
LAD1	ladinin 1	LAD1	-2,310	Extracellular Space	other
LAMA4	laminin subunit alpha 4	LAMA4	3,230	Extracellular Space	enzyme
LARP7	La ribonucleoprotein domain family member 7	LARP7	2,110	Nucleus	other
LCN2	lipocalin 2	LCN2	-5,470	Extracellular Space	transporter
LEAP2	liver enriched antimicrobial peptide 2	LEAP2	2,010	Extracellular Space	other
LEKR1	leucine, glutamate and lysine rich 1	LEKR1	2,240	Other	other
LEO1	LEO1 homolog, Paf1/RNA polymerase II complex component	LEO1	3,160	Nucleus	other
LETM2	leucine zipper and EF-hand containing transmembrane protein 2	LETM2	6,660	Other	other
LGALS4	galectin 4	LGALS4	-2,570	Extracellular Space	other
LGALSL	galectin like	LGALSL	2,140	Other	other
LIF	LIF interleukin 6 family cytokine	LIF	-2,320	Extracellular Space	cytokine
LIMA1	LIM domain and actin binding 1	LIMA1	2,380	Cytoplasm	other
LIMCH1	LIM and calponin homology domains 1	LIMCH1	6,990	Cytoplasm	other
LIN9	lin-9 DREAM MuvB core complex component	LIN9	2,580	Nucleus	other
LINC00525	long intergenic non-protein coding RNA 525	LINC00525	-3,150	Other	other
LIPA	lipase A, lysosomal acid type	LIPA	-2,470	Cytoplasm	enzyme
LIX1	limb and CNS expressed 1	LIX1	-2,210	Other	other
LPCAT2	lysophosphatidylcholine acyltransferase 2	LPCAT2	-2,180	Cytoplasm	enzyme
LRMP	lymphoid restricted membrane protein	LRMP	-2,050	Cytoplasm	other
LRP1	LDL receptor related protein 1	LRP1	-2,030	Plasma Membrane	transmembrane receptor
LRP10	LDL receptor related protein 10	LRP10	-2,090	Plasma Membrane	transmembrane receptor
LRRC7	leucine rich repeat containing 7	LRRC7	4,800	Plasma Membrane	other
LRRC53	leucine rich repeat containing 53	LRRC53	-2,210	Other	other
LRRC4C	leucine rich repeat containing 4C	LRRC4C	-2,040	Plasma Membrane	other
LRRC8D	leucine rich repeat containing 8 VRAC subunit D	LRRC8D	2,130	Plasma Membrane	G-protein coupled receptor
LRRCC1	leucine rich repeat and coiled-coil centrosomal protein 1	LRRCC1	5,330	Nucleus	transporter
LRRFIP1	LRR binding FLII interacting protein 1	LRRFIP1	2,590	Cytoplasm	transcription regulator
LSS	lanosterol synthase	LSS	-3,930	Cytoplasm	enzyme
LTB	lymphotoxin beta	LTB	-2,180	Extracellular Space	cytokine
LUC7L3	LUC7 like 3 pre-mRNA splicing factor	LUC7L3	4,430	Nucleus	other
LUM	lumican	LUM	-11,040	Extracellular Space	other
LURAP1L	leucine rich adaptor protein 1 like	LURAP1L	4,330	Other	other
LY96	lymphocyte antigen 96	LY96	-2,160	Plasma Membrane	transmembrane receptor
LY6K	lymphocyte antigen 6 family member K	LY6K	3,870	Nucleus	other
LYAR	Ly1 antibody reactive	LYAR	2,800	Plasma Membrane	other
LYPD1	LY6/PLAUR domain containing 1	LYPD1	4,100	Plasma Membrane	G-protein coupled receptor
LYRM7	LYR motif containing 7	LYRM7	2,480	Cytoplasm	other
MAD2L2	mitotic arrest deficient 2 like 2	MAD2L2	2,890	Nucleus	enzyme
MAFA	MAF bZIP transcription factor A	MAFA	-2,030	Nucleus	transcription regulator
MAGEB3	MAGE family member B3	MAGEB3	-2,020	Other	other
MAN2A2	mannosidase alpha class 2A member 2	MAN2A2	3,460	Cytoplasm	enzyme
MAOA	monoamine oxidase A	MAOA	-5,170	Cytoplasm	enzyme
MAP2	microtubule associated protein 2	MAP2	-6,010	Plasma Membrane	other
MAP1B	microtubule associated protein 1B	MAP1B	-2,300	Cytoplasm	other
MAP2K1	mitogen-activated protein kinase kinase 1	MAP2K1	2,190	Cytoplasm	kinase
MAP7D3	MAP7 domain containing 3	MAP7D3	3,660	Cytoplasm	other
MATN2	matrilin 2	MATN2	4,300	Extracellular Space	other
MBP	myelin basic protein	MBP	3,340	Extracellular Space	other
MCM5	minichromosome maintenance complex component 5	MCM5	2,730	Nucleus	enzyme
MDM2	MDM2 proto-oncogene	MDM2	-2,530	Nucleus	transcription regulator
MDM4	MDM4 regulator of p53	MDM4	4,880	Nucleus	transcription regulator
MECR	mitochondrial trans-2-enoyl-CoA reductase	MECR	2,690	Cytoplasm	enzyme
MEF2C	myocyte enhancer factor 2C	MEF2C	-2,300	Nucleus	transcription regulator
MEN1	menin 1	MEN1	-2,090	Nucleus	transcription regulator
MEOX1	mesenchyme homeobox 1	MEOX1	-2,450	Nucleus	transcription regulator
METAP1D	methionyl aminopeptidase type 1D, mitochondrial	METAP1D	3,080	Cytoplasm	peptidase
METTL15	methyltransferase like 15	METTL15	2,120	Other	other
METTL17	methyltransferase like 17	METTL17	2,730	Nucleus	other
METTL22	methyltransferase like 22	METTL22	2,580	Nucleus	enzyme
METTL27	methyltransferase like 27	WBSCR27	3,000	Other	enzyme
METTL7A	methyltransferase like 7A	METTL7A	-4,570	Cytoplasm	other
MGST2	microsomal glutathione S-transferase 2	MGST2	-2,190	Cytoplasm	enzyme
MIA2	MIA SH3 domain ER export factor 2	CTAGE5	2,300	Cytoplasm	transporter
MICAL1	microtubule associated monooxygenase, calponin and LIM domain containing 1	MICAL1	-2,080	Cytoplasm	enzyme
MIEN1	migration and invasion enhancer 1	MIEN1	2,100	Cytoplasm	other
MIPOL1	mirror-image polydactyly 1	MIPOL1	2,800	Nucleus	other
MIS18BP1	MIS18 binding protein 1	MIS18BP1	3,900	Nucleus	transcription regulator
MLPH	melanophilin	MLPH	4,900	Cytoplasm	other
MLXIP	MLX interacting protein	MLXIP	-2,300	Nucleus	transcription regulator
MMP7	matrix metallopeptidase 7	MMP7	-3,070	Extracellular Space	peptidase
MMRN1	multimerin 1	MMRN1	-2,530	Extracellular Space	other
MORN3	MORN repeat containing 3	MORN3	-2,180	Nucleus	other
MORN5	MORN repeat containing 5	MORN5	-2,150	Other	other
MPC1	mitochondrial pyruvate carrier 1	MPC1	-2,620	Cytoplasm	other
MPHOSPH9	M-phase phosphoprotein 9	MPHOSPH9	2,060	Cytoplasm	other
MPHOSPH10	M-phase phosphoprotein 10	MPHOSPH10	2,300	Nucleus	other
MPP1	membrane palmitoylated protein 1	MPP1	-2,060	Plasma Membrane	kinase
MR1	major histocompatibility complex, class I-related	MR1	-2,450	Plasma Membrane	transmembrane receptor
MRE11	MRE11 homolog, double strand break repair nuclease	MRE11A	2,190	Nucleus	enzyme
MRM1	mitochondrial rRNA methyltransferase 1	MRM1	2,980	Cytoplasm	enzyme
MRPL1	mitochondrial ribosomal protein L1	MRPL1	2,340	Cytoplasm	other
MRPL58	mitochondrial ribosomal protein L58	ICT1	2,790	Cytoplasm	enzyme
MRPS10	mitochondrial ribosomal protein S10	MRPS10	2,050	Cytoplasm	other
MRPS24	mitochondrial ribosomal protein S24	MRPS24	2,370	Cytoplasm	other
MRTFA	myocardin related transcription factor A	MKL1	-2,280	Nucleus	transcription regulator
MS4A13	membrane spanning 4-domains A13	MS4A13	-2,310	Other	other
MSC	musculin	MSC	-2,340	Cytoplasm	transcription regulator
MSMO1	methylsterol monooxygenase 1	MSMO1	-5,340	Cytoplasm	enzyme
MT-ND6	NADH dehydrogenase, subunit 6 (complex I)	ND6	-2,140	Cytoplasm	enzyme
MTHFD2	methylenetetrahydrofolate dehydrogenase (NADP+ dependent) 2, methenyltetrahydrofolate cyclohydrolase	MTHFD2	2,810	Cytoplasm	enzyme
MTIF2	mitochondrial translational initiation factor 2	MTIF2	2,160	Cytoplasm	translation regulator
MTRNR2L3	MT-RNR2 like 3	MTRNR2L3	-2,470	Other	other
MTX3	metaxin 3	MTX3	2,010	Other	other
MVD	mevalonate diphosphate decarboxylase	MVD	-6,000	Cytoplasm	enzyme
MVK	mevalonate kinase	MVK	-3,200	Cytoplasm	kinase
MXI1	MAX interactor 1, dimerization protein	MXI1	2,310	Nucleus	transcription regulator
MYL3	myosin light chain 3	MYL3	-2,650	Cytoplasm	other
MYO19	myosin XIX	MYO19	3,270	Cytoplasm	enzyme
MYO9A	myosin IXA	MYO9A	2,230	Cytoplasm	enzyme
MYO9B	myosin IXB	MYO9B	-2,010	Cytoplasm	enzyme
MYSM1	Myb like, SWIRM and MPN domains 1	MYSM1	2,580	Nucleus	enzyme
NADSYN1	NAD synthetase 1	NADSYN1	-2,200	Cytoplasm	enzyme
NAIP	NLR family apoptosis inhibitory protein	NAIP	3,350	Cytoplasm	other
NALCN	sodium leak channel, non-selective	NALCN	2,050	Plasma Membrane	ion channel
NARF	nuclear prelamin A recognition factor	NARF	-2,120	Nucleus	enzyme
NBPF4/NBPF6	NBPF member 6	NBPF4	-2,270	Other	other
NCAN	neurocan	NCAN	-2,090	Extracellular Space	other
NCOA7	nuclear receptor coactivator 7	NCOA7	2,010	Nucleus	transcription regulator
NDC80	NDC80 kinetochore complex component	NDC80	12,720	Nucleus	other
NDUFA7	NADH:ubiquinone oxidoreductase subunit A7	NDUFA7	2,100	Cytoplasm	enzyme
NDUFA12	NADH:ubiquinone oxidoreductase subunit A12	NDUFA12	-3,150	Cytoplasm	enzyme
NDUFAF2	NADH:ubiquinone oxidoreductase complex assembly factor 2	NDUFAF2	2,070	Cytoplasm	enzyme
NEK8	NIMA related kinase 8	NEK8	-2,200	Nucleus	kinase
NEMF	nuclear export mediator factor	NEMF	3,300	Nucleus	other
NEMP2	nuclear envelope integral membrane protein 2	NEMP2	2,130	Other	other
NETO1	neuropilin and tolloid like 1	NETO1	2,440	Extracellular Space	other
NEU1	neuraminidase 1	NEU1	-3,200	Cytoplasm	enzyme
NFIB	nuclear factor I B	NFIB	2,100	Nucleus	transcription regulator
NFKB2	nuclear factor kappa B subunit 2	NFKB2	-2,300	Nucleus	transcription regulator
NFXL1	nuclear transcription factor, X-box binding like 1	NFXL1	2,280	Nucleus	transcription regulator
NGF	nerve growth factor	NGF	3,060	Extracellular Space	growth factor
NIPAL1	NIPA like domain containing 1	NIPAL1	4,200	Other	other
NIPBL	NIPBL cohesin loading factor	NIPBL	3,920	Nucleus	transcription regulator
NKAPD1	NKAP domain containing 1	C11orf57	2,130	Other	other
NKTR	natural killer cell triggering receptor	NKTR	4,260	Plasma Membrane	enzyme
NLE1	notchless homolog 1	NLE1	2,670	Nucleus	enzyme
NME3	NME/NM23 nucleoside diphosphate kinase 3	NME3	2,170	Cytoplasm	kinase
NMNAT2	nicotinamide nucleotide adenylyltransferase 2	NMNAT2	4,400	Cytoplasm	enzyme
NMT2	N-myristoyltransferase 2	NMT2	4,040	Cytoplasm	enzyme
NOC3L	NOC3 like DNA replication regulator	NOC3L	3,650	Nucleus	other
NOL8	nucleolar protein 8	NOL8	3,610	Nucleus	other
NOP58	NOP58 ribonucleoprotein	NOP58	2,650	Nucleus	enzyme
NOTCH3	notch receptor 3	NOTCH3	2,260	Plasma Membrane	transcription regulator
NPHP3	nephrocystin 3	NPHP3	2,530	Extracellular Space	other
NPHP3-ACAD11	NPHP3-ACAD11 readthrough (NMD candidate)	NPHP3-ACAD11	2,030	Other	other
NPM1	nucleophosmin 1	NPM1	5,500	Nucleus	transcription regulator
NR0B1	nuclear receptor subfamily 0 group B member 1	NR0B1	2,220	Nucleus	ligand-dependent nuclear receptor
NR1D2	nuclear receptor subfamily 1 group D member 2	NR1D2	2,600	Nucleus	ligand-dependent nuclear receptor
NREP	neuronal regeneration related protein	NREP	-2,220	Cytoplasm	other
NRGN	neurogranin	NRGN	2,090	Cytoplasm	other
NRP1	neuropilin 1	NRP1	-3,040	Plasma Membrane	transmembrane receptor
NRXN1	neurexin 1	NRXN1	-2,330	Plasma Membrane	transporter
NSDHL	NAD(P) dependent steroid dehydrogenase-like	NSDHL	-2,620	Cytoplasm	enzyme
NSMCE4A	NSE4 homolog A, SMC5-SMC6 complex component	NSMCE4A	2,410	Nucleus	other
NSUN6	NOP2/Sun RNA methyltransferase family member 6	NSUN6	2,060	Cytoplasm	enzyme
NSUN5P1	NOP2/Sun RNA methyltransferase family member 5 pseudogene 1	NSUN5P1	2,060	Other	other
NTN4	netrin 4	NTN4	2,570	Extracellular Space	other
NUAK1	NUAK family kinase 1	NUAK1	-2,840	Nucleus	kinase
NUF2	NUF2 component of NDC80 kinetochore complex	NUF2	18,950	Nucleus	other
NUFIP1	nuclear FMR1 interacting protein 1	NUFIP1	2,880	Nucleus	other
NUP210	nucleoporin 210	NUP210	2,210	Nucleus	transporter
NXPE3	neurexophilin and PC-esterase domain family member 3	NXPE3	-2,070	Other	other
OFD1	OFD1 centriole and centriolar satellite protein	OFD1	5,590	Plasma Membrane	other
OGT	O-linked N-acetylglucosamine (GlcNAc) transferase	OGT	2,170	Cytoplasm	enzyme
OLFML3	olfactomedin like 3	OLFML3	-2,860	Extracellular Space	other
OPA3	OPA3 outer mitochondrial membrane lipid metabolism regulator	OPA3	-2,030	Cytoplasm	other
OPALIN	oligodendrocytic myelin paranodal and inner loop protein	OPALIN	-2,410	Cytoplasm	other
OR4F21 (includes others)	olfactory receptor family 4 subfamily F member 29	OR4F21	-2,380	Plasma Membrane	G-protein coupled receptor
OR6Q1	olfactory receptor family 6 subfamily Q member 1 (gene/pseudogene)	OR6Q1	-2,110	Plasma Membrane	other
OR8D4	olfactory receptor family 8 subfamily D member 4	OR8D4	-2,040	Plasma Membrane	G-protein coupled receptor
OSBPL8	oxysterol binding protein like 8	OSBPL8	2,420	Plasma Membrane	transporter
OSM	oncostatin M	OSM	-2,030	Extracellular Space	cytokine
OSTM1	osteoclastogenesis associated transmembrane protein 1	OSTM1	-2,590	Cytoplasm	other
OTUD6B	OTU domain containing 6B	OTUD6B	2,350	Other	other
P3H2	prolyl 3-hydroxylase 2	P3H2	3,090	Cytoplasm	enzyme
P4HA1	prolyl 4-hydroxylase subunit alpha 1	P4HA1	-2,440	Cytoplasm	enzyme
P4HA2	prolyl 4-hydroxylase subunit alpha 2	P4HA2	-2,540	Cytoplasm	transporter
PAGE5	PAGE family member 5	PAGE5	-2,180	Other	other
PAK1IP1	PAK1 interacting protein 1	PAK1IP1	2,160	Nucleus	other
PAQR5	progestin and adipoQ receptor family member 5	PAQR5	5,300	Other	other
PARG	poly(ADP-ribose) glycohydrolase	PARG	2,110	Cytoplasm	enzyme
PATE4	prostate and testis expressed 4	PATE4	-2,370	Other	other
PATL2	PAT1 homolog 2	PATL2	-2,330	Cytoplasm	translation regulator
PAWR	pro-apoptotic WT1 regulator	PAWR	2,100	Nucleus	transcription regulator
PAXBP1	PAX3 and PAX7 binding protein 1	PAXBP1	3,020	Nucleus	other
PCDH18	protocadherin 18	PCDH18	-3,620	Extracellular Space	other
PCID2	PCI domain containing 2	PCID2	2,100	Nucleus	transcription regulator
PCK2	phosphoenolpyruvate carboxykinase 2, mitochondrial	PCK2	4,850	Cytoplasm	kinase
PCMTD1	protein-L-isoaspartate (D-aspartate) O-methyltransferase domain containing 1	PCMTD1	2,470	Cytoplasm	enzyme
PCYT2	phosphate cytidylyltransferase 2, ethanolamine	PCYT2	-3,490	Cytoplasm	enzyme
PDAP1	PDGFA associated protein 1	PDAP1	2,030	Cytoplasm	other
PDE1C	phosphodiesterase 1C	PDE1C	4,020	Cytoplasm	enzyme
PDE2A	phosphodiesterase 2A	PDE2A	-2,000	Cytoplasm	enzyme
PDE4DIP	phosphodiesterase 4D interacting protein	PDE4DIP	2,080	Cytoplasm	enzyme
PDGFA	platelet derived growth factor subunit A	PDGFA	2,270	Extracellular Space	growth factor
PDGFRB	platelet derived growth factor receptor beta	PDGFRB	2,110	Plasma Membrane	kinase
PDS5A	PDS5 cohesin associated factor A	PDS5A	2,150	Nucleus	other
PDZK1IP1	PDZK1 interacting protein 1	PDZK1IP1	-3,250	Extracellular Space	other
PDZRN3	PDZ domain containing ring finger 3	PDZRN3	-2,390	Extracellular Space	enzyme
PEAR1	platelet endothelial aggregation receptor 1	PEAR1	2,520	Plasma Membrane	other
PEG10	paternally expressed 10	PEG10	-2,310	Nucleus	other
PGD	phosphogluconate dehydrogenase	PGD	-2,150	Cytoplasm	enzyme
PGM5	phosphoglucomutase 5	PGM5	4,980	Cytoplasm	enzyme
PHACTR2	phosphatase and actin regulator 2	PHACTR2	3,570	Other	other
PHACTR3	phosphatase and actin regulator 3	PHACTR3	-2,160	Nucleus	other
PHF3	PHD finger protein 3	PHF3	2,030	Nucleus	other
PHF19	PHD finger protein 19	PHF19	3,040	Nucleus	other
PHF21B	PHD finger protein 21B	PHF21B	2,000	Nucleus	other
PHGDH	phosphoglycerate dehydrogenase	PHGDH	4,790	Cytoplasm	enzyme
PHIP	pleckstrin homology domain interacting protein	PHIP	2,740	Nucleus	other
PHLDA1	pleckstrin homology like domain family A member 1	PHLDA1	7,120	Cytoplasm	other
PHYKPL	5-phosphohydroxy-L-lysine phospho-lyase	PHYKPL	2,990	Cytoplasm	enzyme
PI4K2A	phosphatidylinositol 4-kinase type 2 alpha	PI4K2A	-2,010	Cytoplasm	kinase
PIGS	phosphatidylinositol glycan anchor biosynthesis class S	PIGS	-2,090	Cytoplasm	enzyme
PIK3R1	phosphoinositide-3-kinase regulatory subunit 1	PIK3R1	-2,070	Cytoplasm	kinase
PIK3R3	phosphoinositide-3-kinase regulatory subunit 3	PIK3R3	-2,270	Cytoplasm	kinase
PLAG1	PLAG1 zinc finger	PLAG1	2,210	Nucleus	transcription regulator
PLCE1	phospholipase C epsilon 1	PLCE1	3,030	Cytoplasm	enzyme
PLEKHA2	pleckstrin homology domain containing A2	PLEKHA2	-3,410	Cytoplasm	other
PLEKHA8P1	pleckstrin homology domain containing A8 pseudogene 1	PLEKHA8P1	-2,150	Other	other
PLEKHG4	pleckstrin homology and RhoGEF domain containing G4	PLEKHG4	2,440	Other	other
PLEKHS1	pleckstrin homology domain containing S1	PLEKHS1	-2,090	Other	other
PLGLB1/PLGLB2	plasminogen-like B2	PLGLB1	2,890	Extracellular Space	peptidase
PLTP	phospholipid transfer protein	PLTP	2,600	Extracellular Space	enzyme
PNISR	PNN interacting serine and arginine rich protein	PNISR	2,670	Nucleus	other
PNLIPRP2	pancreatic lipase related protein 2 (gene/pseudogene)	PNLIPRP2	-2,280	Extracellular Space	enzyme
PNMA2	PNMA family member 2	PNMA2	2,090	Nucleus	transporter
PNPLA2	patatin like phospholipase domain containing 2	PNPLA2	2,300	Cytoplasm	enzyme
PNRC1	proline rich nuclear receptor coactivator 1	PNRC1	-2,310	Nucleus	other
POGZ	pogo transposable element derived with ZNF domain	POGZ	2,170	Nucleus	enzyme
POLB	DNA polymerase beta	POLB	2,870	Nucleus	enzyme
POLG2	DNA polymerase gamma 2, accessory subunit	POLG2	2,100	Cytoplasm	enzyme
POLI	DNA polymerase iota	POLI	2,400	Nucleus	enzyme
POLR2J4	RNA polymerase II subunit J4, pseudogene	POLR2J4	2,400	Other	other
POLR3G	RNA polymerase III subunit G	POLR3G	2,850	Nucleus	enzyme
PPFIBP2	PPFIA binding protein 2	PPFIBP2	2,470	Nucleus	phosphatase
PPIC	peptidylprolyl isomerase C	PPIC	-3,230	Cytoplasm	enzyme
PPIG	peptidylprolyl isomerase G	PPIG	4,200	Nucleus	enzyme
PPM1B	protein phosphatase, Mg2+/Mn2+ dependent 1B	PPM1B	3,350	Cytoplasm	phosphatase
PPP1R16B	protein phosphatase 1 regulatory subunit 16B	PPP1R16B	-3,060	Plasma Membrane	phosphatase
PPP1R9A	protein phosphatase 1 regulatory subunit 9A	PPP1R9A	4,090	Plasma Membrane	other
PPP2R2C	protein phosphatase 2 regulatory subunit Bgamma	PPP2R2C	4,630	Nucleus	phosphatase
PQLC3	PQ loop repeat containing 3	PQLC3	-2,240	Other	other
PRDM1	PR/SET domain 1	PRDM1	-2,390	Nucleus	transcription regulator
PRDX5	peroxiredoxin 5	PRDX5	-2,860	Cytoplasm	enzyme
PRIMPOL	primase and DNA directed polymerase	PRIMPOL	2,110	Extracellular Space	enzyme
PRKAR1B	protein kinase cAMP-dependent type I regulatory subunit beta	PRKAR1B	-2,130	Cytoplasm	kinase
PRKD1	protein kinase D1	PRKD1	2,790	Cytoplasm	kinase
PRKG1	protein kinase cGMP-dependent 1	PRKG1	-2,370	Cytoplasm	kinase
PRORY	proline rich Y-linked	PRORY	-2,050	Other	other
PRPF39	pre-mRNA processing factor 39	PRPF39	2,020	Nucleus	other
PRPF38B	pre-mRNA processing factor 38B	PRPF38B	2,750	Other	other
PRPF40A	pre-mRNA processing factor 40 homolog A	PRPF40A	2,160	Nucleus	other
PRPF4B	pre-mRNA processing factor 4B	PRPF4B	2,260	Nucleus	kinase
PRR3	proline rich 3	PRR3	2,130	Other	other
PRR13	proline rich 13	PRR13	-2,590	Nucleus	other
PRTG	protogenin	PRTG	2,030	Extracellular Space	other
PSAT1	phosphoserine aminotransferase 1	PSAT1	3,320	Cytoplasm	enzyme
PSG1	pregnancy specific beta-1-glycoprotein 1	PSG1	3,710	Extracellular Space	other
PSG2	pregnancy specific beta-1-glycoprotein 2	PSG2	2,930	Extracellular Space	other
PSG3	pregnancy specific beta-1-glycoprotein 3	PSG3	2,690	Extracellular Space	other
PSG5	pregnancy specific beta-1-glycoprotein 5	PSG5	2,430	Extracellular Space	other
PSG6	pregnancy specific beta-1-glycoprotein 6	PSG6	2,080	Extracellular Space	other
PSG8	pregnancy specific beta-1-glycoprotein 8	PSG8	3,610	Other	other
PSG9	pregnancy specific beta-1-glycoprotein 9	PSG9	2,960	Extracellular Space	other
PSIP1	PC4 and SFRS1 interacting protein 1	PSIP1	4,300	Nucleus	transcription regulator
PSMD7	proteasome 26S subunit, non-ATPase 7	PSMD7	2,270	Cytoplasm	other
PSRC1	proline and serine rich coiled-coil 1	PSRC1	2,400	Cytoplasm	other
PTBP2	polypyrimidine tract binding protein 2	PTBP2	3,220	Nucleus	other
PTGDS	prostaglandin D2 synthase	PTGDS	-135,520	Cytoplasm	enzyme
PTGR2	prostaglandin reductase 2	PTGR2	2,150	Cytoplasm	enzyme
PTMS	parathymosin	PTMS	-3,630	Nucleus	other
PTPN4	protein tyrosine phosphatase, non-receptor type 4	PTPN4	2,030	Cytoplasm	phosphatase
PTPN13	protein tyrosine phosphatase, non-receptor type 13	PTPN13	-3,560	Cytoplasm	phosphatase
PTPRJ	protein tyrosine phosphatase, receptor type J	PTPRJ	2,080	Plasma Membrane	phosphatase
PTPRN2	protein tyrosine phosphatase, receptor type N2	PTPRN2	-2,630	Plasma Membrane	phosphatase
PUM3	pumilio RNA binding family member 3	PUM3	2,750	Nucleus	other
PWWP2A	PWWP domain containing 2A	PWWP2A	2,110	Nucleus	other
PXMP2	peroxisomal membrane protein 2	PXMP2	2,090	Cytoplasm	other
PYCR1	pyrroline-5-carboxylate reductase 1	PYCR1	2,640	Cytoplasm	enzyme
QSOX2	quiescin sulfhydryl oxidase 2	QSOX2	2,070	Other	enzyme
RAB3B	RAB3B, member RAS oncogene family	RAB3B	4,160	Cytoplasm	enzyme
RAB5IF	RAB5 interacting factor	C20orf24	-2,060	Cytoplasm	other
RAB9A	RAB9A, member RAS oncogene family	RAB9A	2,040	Cytoplasm	enzyme
RAC2	Rac family small GTPase 2	RAC2	2,010	Cytoplasm	enzyme
RAD50	RAD50 double strand break repair protein	RAD50	2,790	Nucleus	enzyme
RAD51B	RAD51 paralog B	RAD51B	3,060	Nucleus	enzyme
RAET1E	retinoic acid early transcript 1E	RAET1E	-2,300	Plasma Membrane	other
RALGPS2	Ral GEF with PH domain and SH3 binding motif 2	RALGPS2	2,220	Other	other
RANBP1	RAN binding protein 1	RANBP1	2,220	Nucleus	other
RANGRF	RAN guanine nucleotide release factor	RANGRF	2,160	Nucleus	transporter
RASL11A	RAS like family 11 member A	RASL11A	2,220	Nucleus	other
RASSF2	Ras association domain family member 2	RASSF2	-2,180	Nucleus	kinase
RB1CC1	RB1 inducible coiled-coil 1	RB1CC1	4,130	Nucleus	other
RBBP6	RB binding protein 6, ubiquitin ligase	RBBP6	2,580	Nucleus	enzyme
RBM26	RNA binding motif protein 26	RBM26	4,870	Other	other
RBMS3	RNA binding motif single stranded interacting protein 3	RBMS3	2,980	Cytoplasm	other
RCC2	regulator of chromosome condensation 2	RCC2	2,090	Nucleus	other
RCN1	reticulocalbin 1	RCN1	-2,370	Cytoplasm	other
RDH10	retinol dehydrogenase 10	RDH10	2,440	Nucleus	enzyme
RDX	radixin	RDX	2,490	Cytoplasm	other
RFC1	replication factor C subunit 1	RFC1	3,210	Nucleus	transcription regulator
RFC4	replication factor C subunit 4	RFC4	3,040	Nucleus	other
RFX4	regulatory factor X4	RFX4	-2,480	Nucleus	transcription regulator
RFXAP	regulatory factor X associated protein	RFXAP	2,120	Nucleus	transcription regulator
RGS2	regulator of G protein signaling 2	RGS2	-8,250	Nucleus	other
RHAG	Rh associated glycoprotein	RHAG	-2,360	Plasma Membrane	peptidase
RHOBTB3	Rho related BTB domain containing 3	RHOBTB3	4,070	Cytoplasm	enzyme
RIF1	replication timing regulatory factor 1	RIF1	2,310	Nucleus	other
RIMS4	regulating synaptic membrane exocytosis 4	RIMS4	-2,390	Plasma Membrane	other
RIPOR2	RHO family interacting cell polarization regulator 2	FAM65B	2,260	Cytoplasm	other
RIPPLY2	ripply transcriptional repressor 2	RIPPLY2	-3,130	Nucleus	other
RNASEL	ribonuclease L	RNASEL	-3,870	Cytoplasm	enzyme
RNFT1	ring finger protein, transmembrane 1	RNFT1	-2,060	Cytoplasm	enzyme
RNPC3	RNA binding region (RNP1, RRM) containing 3	RNPC3	2,670	Nucleus	other
ROBO1	roundabout guidance receptor 1	ROBO1	-4,350	Plasma Membrane	transmembrane receptor
ROCK1	Rho associated coiled-coil containing protein kinase 1	ROCK1	3,190	Cytoplasm	kinase
ROS1	ROS proto-oncogene 1, receptor tyrosine kinase	ROS1	-2,960	Plasma Membrane	kinase
RPAP3	RNA polymerase II associated protein 3	RPAP3	2,560	Cytoplasm	enzyme
RPARP-AS1	RPARP antisense RNA 1	RPARP-AS1	2,160	Other	other
RPF2	ribosome production factor 2 homolog	RPF2	2,310	Nucleus	other
RPGR	retinitis pigmentosa GTPase regulator	RPGR	2,160	Cytoplasm	other
RPGRIP1L	RPGRIP1 like	RPGRIP1L	2,420	Cytoplasm	other
RPL21	ribosomal protein L21	RPL21	2,760	Cytoplasm	other
RPL22L1	ribosomal protein L22 like 1	RPL22L1	2,340	Other	other
RPL26L1	ribosomal protein L26 like 1	RPL26L1	4,140	Cytoplasm	other
RPL36A	ribosomal protein L36a	RPL36A	2,020	Cytoplasm	other
RPS25	ribosomal protein S25	RPS25	2,620	Cytoplasm	other
RPS6KA5	ribosomal protein S6 kinase A5	RPS6KA5	2,510	Nucleus	kinase
RRNAD1	ribosomal RNA adenine dimethylase domain containing 1	RRNAD1	-2,000	Other	other
RSF1	remodeling and spacing factor 1	RSF1	2,900	Nucleus	transcription regulator
RUFY3	RUN and FYVE domain containing 3	RUFY3	2,260	Plasma Membrane	other
RUNX2	runt related transcription factor 2	RUNX2	-3,930	Nucleus	transcription regulator
RUSC2	RUN and SH3 domain containing 2	RUSC2	-2,050	Cytoplasm	other
RXRA	retinoid X receptor alpha	RXRA	-2,490	Nucleus	ligand-dependent nuclear receptor
S100A11	S100 calcium binding protein A11	S100A11	-2,460	Cytoplasm	other
SAA1	serum amyloid A1	SAA1	-4,290	Extracellular Space	transporter
SAMD4A	sterile alpha motif domain containing 4A	SAMD4A	2,500	Cytoplasm	translation regulator
SARS	seryl-tRNA synthetase	SARS	2,500	Cytoplasm	enzyme
SAT1	spermidine/spermine N1-acetyltransferase 1	SAT1	-2,100	Cytoplasm	enzyme
SC5D	sterol-C5-desaturase	SC5D	-2,410	Cytoplasm	enzyme
SCARA3	scavenger receptor class A member 3	SCARA3	8,770	Plasma Membrane	transmembrane receptor
SCARA5	scavenger receptor class A member 5	SCARA5	-3,220	Plasma Membrane	transmembrane receptor
SCN9A	sodium voltage-gated channel alpha subunit 9	SCN9A	4,210	Plasma Membrane	ion channel
SCNN1A	sodium channel epithelial 1 alpha subunit	SCNN1A	-2,510	Plasma Membrane	ion channel
SCUBE1	signal peptide, CUB domain and EGF like domain containing 1	SCUBE1	-2,060	Plasma Membrane	transmembrane receptor
SDAD1	SDA1 domain containing 1	SDAD1	2,080	Nucleus	other
SDC2	syndecan 2	SDC2	-4,150	Plasma Membrane	other
SEC62	SEC62 homolog, preprotein translocation factor	SEC62	2,060	Cytoplasm	transporter
SEC23B	Sec23 homolog B, coat complex II component	SEC23B	-2,130	Extracellular Space	transporter
SEC24D	SEC24 homolog D, COPII coat complex component	SEC24D	-2,280	Cytoplasm	transporter
SEMA3A	semaphorin 3A	SEMA3A	3,850	Extracellular Space	other
SEMA3C	semaphorin 3C	SEMA3C	-5,740	Extracellular Space	other
SEMA3D	semaphorin 3D	SEMA3D	4,560	Extracellular Space	other
SENP6	SUMO specific peptidase 6	SENP6	2,710	Cytoplasm	peptidase
SERGEF	secretion regulating guanine nucleotide exchange factor	SERGEF	-2,110	Nucleus	other
SERINC2	serine incorporator 2	SERINC2	-4,270	Plasma Membrane	transporter
SERPINE1	serpin family E member 1	SERPINE1	-4,080	Extracellular Space	other
SERTAD2	SERTA domain containing 2	SERTAD2	3,380	Cytoplasm	transcription regulator
SESN1	sestrin 1	SESN1	-2,130	Nucleus	other
SETD4	SET domain containing 4	SETD4	2,130	Other	other
SF1	splicing factor 1	SF1	15,580	Nucleus	transcription regulator
SFRP4	secreted frizzled related protein 4	SFRP4	-2,370	Plasma Membrane	transmembrane receptor
SGK1	serum/glucocorticoid regulated kinase 1	SGK1	-9,190	Cytoplasm	kinase
SHC3	SHC adaptor protein 3	SHC3	2,640	Cytoplasm	kinase
SHPRH	SNF2 histone linker PHD RING helicase	SHPRH	2,370	Nucleus	transcription regulator
SKP2	S-phase kinase associated protein 2	SKP2	2,110	Nucleus	other
SLC16A13	solute carrier family 16 member 13	SLC16A13	-2,460	Cytoplasm	other
SLC1A4	solute carrier family 1 member 4	SLC1A4	2,840	Plasma Membrane	transporter
SLC20A2	solute carrier family 20 member 2	SLC20A2	-2,870	Plasma Membrane	transporter
SLC22A18AS	solute carrier family 22 member 18 antisense	SLC22A18AS	-2,020	Other	other
SLC25A27	solute carrier family 25 member 27	SLC25A27	5,660	Cytoplasm	transporter
SLC29A3	solute carrier family 29 member 3	SLC29A3	3,780	Plasma Membrane	transporter
SLC2A6	solute carrier family 2 member 6	SLC2A6	-2,190	Plasma Membrane	transporter
SLC30A1	solute carrier family 30 member 1	SLC30A1	2,570	Plasma Membrane	transporter
SLC34A1	solute carrier family 34 member 1	SLC34A1	2,050	Plasma Membrane	transporter
SLC38A4	solute carrier family 38 member 4	SLC38A4	2,380	Plasma Membrane	transporter
SLC39A5	solute carrier family 39 member 5	SLC39A5	-2,290	Plasma Membrane	transporter
SLC3A2	solute carrier family 3 member 2	SLC3A2	2,140	Plasma Membrane	transporter
SLC43A1	solute carrier family 43 member 1	SLC43A1	2,430	Plasma Membrane	transporter
SLC43A2	solute carrier family 43 member 2	SLC43A2	-2,150	Plasma Membrane	transporter
SLC44A5	solute carrier family 44 member 5	SLC44A5	2,300	Plasma Membrane	transporter
SLC48A1	solute carrier family 48 member 1	SLC48A1	2,070	Cytoplasm	transporter
SLC6A9	solute carrier family 6 member 9	SLC6A9	3,360	Plasma Membrane	transporter
SLC7A5	solute carrier family 7 member 5	SLC7A5	3,040	Plasma Membrane	transporter
SLC7A7	solute carrier family 7 member 7	SLC7A7	-3,590	Plasma Membrane	transporter
SLC7A11	solute carrier family 7 member 11	SLC7A11	2,990	Plasma Membrane	transporter
SLC7A6OS	solute carrier family 7 member 6 opposite strand	SLC7A6OS	2,130	Other	other
SLC9A1	solute carrier family 9 member A1	SLC9A1	-2,260	Plasma Membrane	ion channel
SLC9A3R2	SLC9A3 regulator 2	SLC9A3R2	2,380	Plasma Membrane	transporter
SLCO1A2	solute carrier organic anion transporter family member 1A2	SLCO1A2	2,830	Plasma Membrane	transporter
SLK	STE20 like kinase	SLK	2,330	Nucleus	kinase
SMAD6	SMAD family member 6	SMAD6	8,190	Nucleus	transcription regulator
SMAD9	SMAD family member 9	SMAD9	3,200	Nucleus	transcription regulator
SMARCA1	SWI/SNF related, matrix associated, actin dependent regulator of chromatin, subfamily a, member 1	SMARCA1	3,860	Nucleus	transcription regulator
SMARCE1	SWI/SNF related, matrix associated, actin dependent regulator of chromatin, subfamily e, member 1	SMARCE1	2,070	Nucleus	transcription regulator
SMC2	structural maintenance of chromosomes 2	SMC2	4,060	Nucleus	transporter
SMC3	structural maintenance of chromosomes 3	SMC3	4,100	Nucleus	other
SMC4	structural maintenance of chromosomes 4	SMC4	5,200	Nucleus	transporter
SMC5	structural maintenance of chromosomes 5	SMC5	2,220	Nucleus	other
SMC6	structural maintenance of chromosomes 6	SMC6	3,030	Nucleus	other
SMCHD1	structural maintenance of chromosomes flexible hinge domain containing 1	SMCHD1	3,210	Nucleus	enzyme
SNAI2	snail family transcriptional repressor 2	SNAI2	-3,720	Nucleus	transcription regulator
SNAPC1	small nuclear RNA activating complex polypeptide 1	SNAPC1	4,940	Nucleus	other
SNCG	synuclein gamma	SNCG	-2,160	Cytoplasm	other
SNED1	sushi, nidogen and EGF like domains 1	SNED1	-2,040	Plasma Membrane	other
SNRNP48	small nuclear ribonucleoprotein U11/U12 subunit 48	SNRNP48	2,190	Nucleus	other
SNRPB	small nuclear ribonucleoprotein polypeptides B and B1	SNRPB	2,210	Nucleus	other
SNX1	sorting nexin 1	SNX1	2,180	Cytoplasm	transporter
SOD2	superoxide dismutase 2	SOD2	-6,440	Cytoplasm	enzyme
SOHLH2	spermatogenesis and oogenesis specific basic helix-loop-helix 2	SOHLH2	2,040	Other	other
SOX4	SRY-box 4	SOX4	-2,820	Nucleus	transcription regulator
SPAG1	sperm associated antigen 1	SPAG1	2,330	Cytoplasm	other
SPANXB1 (includes others)	SPANX family member C	SPANXD	-2,110	Nucleus	other
SPARC	secreted protein acidic and cysteine rich	SPARC	-2,730	Extracellular Space	other
SPATA5	spermatogenesis associated 5	SPATA5	2,120	Cytoplasm	other
SPECC1L	sperm antigen with calponin homology and coiled-coil domains 1 like	SPECC1L	2,890	Extracellular Space	other
SPIN2A/SPIN2B	spindlin family member 2A	SPIN2B	-2,770	Other	other
SPINK6	serine peptidase inhibitor, Kazal type 6	SPINK6	2,020	Extracellular Space	other
SPTBN1	spectrin beta, non-erythrocytic 1	SPTBN1	-2,290	Plasma Membrane	other
SQLE	squalene epoxidase	SQLE	-4,370	Cytoplasm	enzyme
SREK1IP1	SREK1 interacting protein 1	SREK1IP1	2,600	Other	other
SRFBP1	serum response factor binding protein 1	SRFBP1	2,500	Nucleus	other
SRPK1	SRSF protein kinase 1	SRPK1	2,150	Nucleus	kinase
SRPX2	sushi repeat containing protein X-linked 2	SRPX2	4,140	Cytoplasm	other
SRSF7	serine and arginine rich splicing factor 7	SRSF7	2,320	Nucleus	other
SSB	small RNA binding exonuclease protection factor La	SSB	2,060	Nucleus	enzyme
SSH2	slingshot protein phosphatase 2	SSH2	-2,300	Cytoplasm	phosphatase
SSX2IP	SSX family member 2 interacting protein	SSX2IP	2,010	Plasma Membrane	other
STAG2	stromal antigen 2	STAG2	2,920	Nucleus	transcription regulator
STAM	signal transducing adaptor molecule	STAM	2,070	Cytoplasm	other
STARD4	StAR related lipid transfer domain containing 4	STARD4	-3,170	Cytoplasm	transporter
STAT3	signal transducer and activator of transcription 3	STAT3	-2,440	Nucleus	transcription regulator
STC2	stanniocalcin 2	STC2	3,510	Extracellular Space	other
STX11	syntaxin 11	STX11	2,490	Plasma Membrane	transporter
SULT1E1	sulfotransferase family 1E member 1	SULT1E1	-9,380	Cytoplasm	enzyme
SUN3	Sad1 and UNC84 domain containing 3	SUN3	-2,540	Nucleus	other
SURF2	surfeit 2	SURF2	2,580	Nucleus	other
SURF6	surfeit 6	SURF6	2,190	Nucleus	other
SUSD1	sushi domain containing 1	SUSD1	2,540	Other	other
SYF2	SYF2 pre-mRNA splicing factor	SYF2	2,350	Nucleus	other
SYNPO	synaptopodin	SYNPO	-2,720	Cytoplasm	other
SYT17	synaptotagmin 17	SYT17	2,100	Plasma Membrane	other
SYTL2	synaptotagmin like 2	SYTL2	-2,520	Cytoplasm	other
TAF13	TATA-box binding protein associated factor 13	TAF13	-2,650	Nucleus	transcription regulator
TAF1A	TATA-box binding protein associated factor, RNA polymerase I subunit A	TAF1A	2,830	Nucleus	transcription regulator
TAP1	transporter 1, ATP binding cassette subfamily B member	TAP1	-2,290	Cytoplasm	transporter
TAS2R14	taste 2 receptor member 14	TAS2R14	6,280	Plasma Membrane	G-protein coupled receptor
TAS2R20	taste 2 receptor member 20	TAS2R20	2,600	Plasma Membrane	G-protein coupled receptor
TAS2R50	taste 2 receptor member 50	TAS2R50	3,260	Plasma Membrane	G-protein coupled receptor
TAX1BP1	Tax1 binding protein 1	TAX1BP1	2,860	Cytoplasm	other
TBC1D9	TBC1 domain family member 9	TBC1D9	-2,030	Plasma Membrane	other
TBC1D15	TBC1 domain family member 15	TBC1D15	2,000	Cytoplasm	other
TBC1D26	TBC1 domain family member 26	TBC1D26	-2,450	Other	other
TCEAL4	transcription elongation factor A like 4	TCEAL4	2,900	Other	other
TCHP	trichoplein keratin filament binding	TCHP	2,680	Cytoplasm	other
TCP10/TCP10L2	t-complex 10	TCP10	-2,470	Cytoplasm	other
TCTN1	tectonic family member 1	TCTN1	2,180	Extracellular Space	other
TEAD4	TEA domain transcription factor 4	TEAD4	2,770	Nucleus	transcription regulator
TFB1M	transcription factor B1, mitochondrial	TFB1M	2,080	Cytoplasm	transcription regulator
TFPI2	tissue factor pathway inhibitor 2	TFPI2	5,190	Extracellular Space	other
TFRC	transferrin receptor	TFRC	-2,470	Plasma Membrane	transporter
TGIF2-RAB5IF	TGIF2-RAB5IF readthrough	TGIF2-C20orf24	-2,340	Other	other
THAP6	THAP domain containing 6	THAP6	2,200	Other	other
THBS2	thrombospondin 2	THBS2	6,160	Extracellular Space	other
THUMPD2	THUMP domain containing 2	THUMPD2	2,080	Other	enzyme
TICAM1	toll like receptor adaptor molecule 1	TICAM1	-2,020	Nucleus	other
TIGAR	TP53 induced glycolysis regulatory phosphatase	TIGAR	-2,700	Cytoplasm	enzyme
TIMM13	translocase of inner mitochondrial membrane 13	TIMM13	2,560	Cytoplasm	transporter
TIMM50	translocase of inner mitochondrial membrane 50	TIMM50	2,380	Cytoplasm	phosphatase
TLCD1	TLC domain containing 1	TLCD1	-2,290	Other	other
TM2D2	TM2 domain containing 2	TM2D2	-2,070	Extracellular Space	other
TM7SF2	transmembrane 7 superfamily member 2	TM7SF2	-5,530	Cytoplasm	enzyme
TMCO4	transmembrane and coiled-coil domains 4	TMCO4	2,210	Other	other
TMCO6	transmembrane and coiled-coil domains 6	TMCO6	2,260	Other	other
TMEM42	transmembrane protein 42	TMEM42	2,170	Other	other
TMEM97	transmembrane protein 97	TMEM97	-2,640	Extracellular Space	other
TMEM102	transmembrane protein 102	TMEM102	-2,180	Plasma Membrane	other
TMEM156	transmembrane protein 156	TMEM156	5,260	Other	other
TMEM186	transmembrane protein 186	TMEM186	2,150	Cytoplasm	other
TMEM184A	transmembrane protein 184A	TMEM184A	3,210	Cytoplasm	other
TMEM45A	transmembrane protein 45A	TMEM45A	-2,100	Plasma Membrane	other
TMEM50B	transmembrane protein 50B	TMEM50B	-2,030	Plasma Membrane	other
TMEM63B	transmembrane protein 63B	TMEM63B	-2,130	Plasma Membrane	other
TMPRSS15	transmembrane serine protease 15	TMPRSS15	2,700	Extracellular Space	peptidase
TNFAIP3	TNF alpha induced protein 3	TNFAIP3	-2,440	Nucleus	enzyme
TNFRSF9	TNF receptor superfamily member 9	TNFRSF9	-4,600	Plasma Membrane	transmembrane receptor
TNKS1BP1	tankyrase 1 binding protein 1	TNKS1BP1	-2,200	Nucleus	other
TNMD	tenomodulin	TNMD	-2,120	Plasma Membrane	other
TNNT2	troponin T2, cardiac type	TNNT2	-2,200	Cytoplasm	other
TOB1	transducer of ERBB2, 1	TOB1	-2,280	Nucleus	transcription regulator
TOX	thymocyte selection associated high mobility group box	TOX	2,660	Nucleus	transcription regulator
TP53I3	tumor protein p53 inducible protein 3	TP53I3	-2,240	Cytoplasm	enzyme
TP53I11	tumor protein p53 inducible protein 11	TP53I11	-2,270	Other	other
TPH2	tryptophan hydroxylase 2	TPH2	-2,330	Plasma Membrane	enzyme
TPR	translocated promoter region, nuclear basket protein	TPR	4,640	Nucleus	other
TPRG1	tumor protein p63 regulated 1	TPRG1	-2,240	Cytoplasm	other
TRABD2A	TraB domain containing 2A	TRABD2A	2,230	Plasma Membrane	peptidase
TRAM1	translocation associated membrane protein 1	TRAM1	-2,300	Cytoplasm	other
TRANK1	tetratricopeptide repeat and ankyrin repeat containing 1	TRANK1	-3,190	Nucleus	transcription regulator
TRAPPC4	trafficking protein particle complex 4	TRAPPC4	2,680	Cytoplasm	other
TRHDE-AS1	TRHDE antisense RNA 1	TRHDE-AS1	2,120	Other	other
TRIB3	tribbles pseudokinase 3	TRIB3	3,970	Nucleus	kinase
TRIM29	tripartite motif containing 29	TRIM29	-2,930	Cytoplasm	transcription regulator
TRIM59	tripartite motif containing 59	TRIM59	2,370	Cytoplasm	enzyme
TRIM49/TRIM49C	tripartite motif containing 49	TRIM49	-2,010	Cytoplasm	other
TRIP11	thyroid hormone receptor interactor 11	TRIP11	2,470	Cytoplasm	transcription regulator
TSC22D1	TSC22 domain family member 1	TSC22D1	-2,970	Nucleus	transcription regulator
TSC22D3	TSC22 domain family member 3	TSC22D3	-25,180	Nucleus	transcription regulator
TSEN2	tRNA splicing endonuclease subunit 2	TSEN2	2,130	Cytoplasm	enzyme
TSNAX	translin associated factor X	TSNAX	4,040	Nucleus	transporter
TSPAN12	tetraspanin 12	TSPAN12	-2,110	Plasma Membrane	other
TSPAN13	tetraspanin 13	TSPAN13	-2,620	Plasma Membrane	other
TTC5	tetratricopeptide repeat domain 5	TTC5	2,920	Nucleus	other
TTC21B	tetratricopeptide repeat domain 21B	TTC21B	2,230	Extracellular Space	other
TUBE1	tubulin epsilon 1	TUBE1	2,450	Cytoplasm	other
TUBGCP6	tubulin gamma complex associated protein 6	TUBGCP6	2,040	Cytoplasm	other
TUT4	terminal uridylyl transferase 4	ZCCHC11	2,100	Nucleus	enzyme
TWISTNB	TWIST neighbor	TWISTNB	2,900	Nucleus	other
TXLNGY	taxilin gamma pseudogene, Y-linked	TXLNGY	3,420	Other	other
TYRP1	tyrosinase related protein 1	TYRP1	2,810	Cytoplasm	enzyme
UACA	uveal autoantigen with coiled-coil domains and ankyrin repeats	UACA	3,240	Cytoplasm	other
UBL4B	ubiquitin like 4B	UBL4B	-2,400	Other	other
UGP2	UDP-glucose pyrophosphorylase 2	UGP2	-2,010	Cytoplasm	enzyme
UPF3B	UPF3B regulator of nonsense mediated mRNA decay	UPF3B	2,380	Nucleus	transporter
USP1	ubiquitin specific peptidase 1	USP1	2,280	Cytoplasm	peptidase
USP12	ubiquitin specific peptidase 12	USP12	2,700	Cytoplasm	peptidase
USP16	ubiquitin specific peptidase 16	USP16	2,780	Cytoplasm	peptidase
USP25	ubiquitin specific peptidase 25	USP25	2,360	Cytoplasm	peptidase
USP41	ubiquitin specific peptidase 41	USP41	-2,100	Other	other
VEGFC	vascular endothelial growth factor C	VEGFC	-2,720	Extracellular Space	growth factor
VGLL3	vestigial like family member 3	VGLL3	-2,210	Other	other
VOPP1	VOPP1 WW domain binding protein	VOPP1	-2,120	Nucleus	other
VPS18	VPS18 core subunit of CORVET and HOPS complexes	VPS18	-2,320	Cytoplasm	transporter
VPS13A	vacuolar protein sorting 13 homolog A	VPS13A	3,360	Cytoplasm	transporter
VSNL1	visinin like 1	VSNL1	-2,630	Cytoplasm	other
WDR27	WD repeat domain 27	WDR27	5,110	Nucleus	other
WDR48	WD repeat domain 48	WDR48	2,320	Cytoplasm	other
XPNPEP3	X-prolyl aminopeptidase 3	XPNPEP3	4,610	Cytoplasm	peptidase
XRCC5	X-ray repair cross complementing 5	XRCC5	5,750	Nucleus	enzyme
ZBTB37	zinc finger and BTB domain containing 37	ZBTB37	2,160	Nucleus	transcription regulator
ZC3H3	zinc finger CCCH-type containing 3	ZC3H3	-2,320	Nucleus	transcription regulator
ZC3H8	zinc finger CCCH-type containing 8	ZC3H8	2,490	Nucleus	transcription regulator
ZC3H13	zinc finger CCCH-type containing 13	ZC3H13	2,520	Extracellular Space	other
ZC3HAV1	zinc finger CCCH-type containing, antiviral 1	ZC3HAV1	-2,820	Plasma Membrane	other
ZCCHC7	zinc finger CCHC-type containing 7	ZCCHC7	2,160	Nucleus	other
ZFC3H1	zinc finger C3H1-type containing	ZFC3H1	2,630	Extracellular Space	other
ZKSCAN4	zinc finger with KRAB and SCAN domains 4	ZKSCAN4	2,020	Nucleus	transcription regulator
ZNF14	zinc finger protein 14	ZNF14	2,200	Nucleus	transcription regulator
ZNF131	zinc finger protein 131	ZNF131	2,490	Nucleus	transcription regulator
ZNF182	zinc finger protein 182	ZNF182	2,160	Nucleus	transcription regulator
ZNF197	zinc finger protein 197	ZNF197	2,400	Nucleus	transcription regulator
ZNF345	zinc finger protein 345	ZNF345	2,260	Nucleus	transcription regulator
ZNF502	zinc finger protein 502	ZNF502	2,110	Nucleus	transcription regulator
ZNF572	zinc finger protein 572	ZNF572	-2,350	Nucleus	transcription regulator
ZNF594	zinc finger protein 594	ZNF594	3,880	Nucleus	transcription regulator
ZNF615	zinc finger protein 615	ZNF615	2,080	Nucleus	transcription regulator
ZNF623	zinc finger protein 623	ZNF623	2,260	Nucleus	transcription regulator
ZNF805	zinc finger protein 805	ZNF805	2,300	Other	other
ZNF875	zinc finger protein 875	HKR1	2,350	Nucleus	transcription regulator
ZNF883	zinc finger protein 883	ZNF883	2,390	Other	other
ZNF354B	zinc finger protein 354B	ZNF354B	2,150	Other	other
ZNF385A	zinc finger protein 385A	ZNF385A	-2,510	Nucleus	other
ZNF767P	zinc finger family member 767, pseudogene	ZNF767P	3,360	Other	other
ZNF780B	zinc finger protein 780B	ZNF780B	3,670	Other	other
ZRANB3	zinc finger RANBP2-type containing 3	ZRANB3	2,240	Nucleus	enzyme
ZSCAN32	zinc finger and SCAN domain containing 32	ZSCAN32	2,640	Nucleus	transcription regulator
