# Supplementary material for: Aglianico Grape Seed Semi-Polar Extract Exerts Anticancer Effects by Modulating MDM2 Expression and Metabolic Pathways
Source: Cells. 2023 Jan 4;12(2):210. doi: 10.3390/cells12020210 (PMC9856309; doi:10.3390/cells12020210)
Supplement: Supplementary file 1 [file cells-12-00210-s001.zip › Table S2.xlsx]

## Sheet: Foglio1
							MSTO-C		MSTO-AGS			PC3-C		PC3-AGS			MDA-C		MDA-AGS
MZ	Time	ID	Tentative ID	Formula	Adduct	Metabolic Class	AVG	ST.DEV.	AVG	ST.DEV.	pValue	AVG	ST.DEV.	AVG	ST.DEV.	pValue	AVG	ST.DEV.	AVG	ST.DEV.	pValue
308.09	1.69716	2 +					1	0.0887745	1.28463	0.613529	0.470987	1	0.117978	1.26124	0.202697	0.125912	1	0.267241	0.29724	0.130027	0.0149055
132.077	1.16857	3 +					1	0.0851719	0.654244	0.325311	0.149531	1	0.164229	1.30813	0.0837999	0.044355	1	0.195047	0.33475	0.150335	0.00945488
268.103	1.72124	6 +					1	0.537011	0.285196	0.129607	0.0885092	1	0.596395	0.665616	0.0942613	0.391771	1	0.674581	0.783532	0.578611	0.694803
288.289	15.7639	7 +	Margaric acid	C17H34O2	M+NH4	Fatty acid	1	0.0788222	2.84653	0.995845	0.0328504	1	0.113649	3.472	0.188527	4.11944e-05	1	0.367963	3.05997	0.860747	0.0189153
269.08	15.3121	8 +	Homolanthionine	C8H16N2O6S	M+H	Amino acid	1	0.0293733	1.6503	0.175185	0.0031677	1	0.016404	2.81405	0.259466	0.000268866	1	0.202942	2.72093	0.714198	0.0159355
226.951	1.07146	9 +	?	C6H4Cl2O5	M+H	?	1	0.448029	2.91054	1.35617	0.0814126	1	0.34979	7.91764	2.95866	0.0158421	1	0.0756444	16.1506	4.55704	0.00451349
204.123	1.24391	12 +					1	0.707232	0.259907	0.183906	0.154259	1	0.384927	0.691838	0.0526101	0.241448	1	0.145381	0.34938	0.210119	0.0115969
316.32	17.8789	14 +	(+)-16-methyl stearic acid	C19H38O2	M+NH4	Fatty acid	1	0.0775172	2.64482	0.971045	0.0430468	1	0.138586	3.43644	0.17015	4.30946e-05	1	0.322981	3.01152	0.869155	0.0198177
148.06	1.19967	15 +					1	0.0928927	1.10329	0.476056	0.730936	1	0.0491923	1.55544	0.423242	0.0868869	1	0.193049	0.285005	0.119018	0.00546804
184.073	1.23349	16 +					1	0.268913	1.35411	0.481082	0.328144	1	0.0944913	1.7966	0.249189	0.00661875	1	0.215117	0.378889	0.16927	0.017101
132.102	1.72884	22 +					1	0.522237	0.949952	0.62979	0.920721	1	0.297458	1.78431	0.257268	0.0259545	1	0.272659	0.497446	0.204744	0.0631159
400.342	20.0896	28 +					1	0.5652	0.541389	0.526613	0.361941	1	0.578921	0.580402	0.121619	0.286575	1	0.565301	0.434923	0.186498	0.17548
206.055	1.20175	29 +					1	0.146573	1.35685	0.366175	0.192171	1	0.154136	2.44307	0.124558	0.000227488	1	0.148365	0.733465	0.326999	0.26795
362.925	1.07146	30 +	nd	nd	nd	nd	1	0.536676	3.359	1.78101	0.0930054	1	0.446364	10.3629	4.39316	0.0213435	1	0.151545	23.9614	6.72694	0.00410187
296.065	1.19967	32 +					1	0.760983	5.9312	2.04367	0.0172975	1	0.319347	1.30488	0.509476	0.429404	1	0.455307	0.77475	0.413734	0.560427
294.938	1.10478	34 +	nd	nd	nd	nd	1	0.518171	3.09246	1.53963	0.0895096	1	0.402467	8.80403	3.47433	0.018075	1	0.112219	19.5491	5.97297	0.00577652
151.035	0.974967	36 +					1	0.59557	1.45547	0.623282	0.411913	1	0.19509	2.16833	0.46365	0.0158262	1	0.273488	0.720064	0.320733	0.314104
158.964	1.07146	37 +	nd	nd	nd	nd	1	0.408276	2.65963	1.113	0.0723917	1	0.283652	6.66719	2.26847	0.0127093	1	0.0533251	11.4241	3.03075	0.00398777
430.913	1.07146	39 +	nd	nd	nd	nd	1	0.57195	3.57645	2.00277	0.0988066	1	0.463757	11.4458	5.2111	0.0258583	1	0.203639	28.5547	8.36076	0.00466192
258.11	1.29533	42 +					1	0.644937	7.41108	0.757048	0.000366235	1	0.284922	1.93931	0.539919	0.0560992	1	0.414496	3.22007	1.79186	0.104741
242.925	1.07128	43 +					1	0.11321	1.08558	0.116208	0.412577	1	0.206838	2.66229	0.19004	0.000510671	1	0.101619	1.49361	0.476804	0.154345
166.086	2.38454	44 +					1	0.337483	0.708859	0.351485	0.359185	1	0.319282	1.74744	0.274254	0.0370818	1	0.199416	0.525545	0.242871	0.0591054
280.092	10.199	45 +	Glycerophosphocholine	C8H20NO6P	M+Na	Glycerophospholipid	1	0.511843	13.8262	4.53585	0.0082382	1	0.215683	3.27262	0.928153	0.0144829	1	0.318212	7.12076	3.68849	0.0457645
496.339	23.7173	47 +	PC(O-14:0/2:0)	C24H50NO7P	M+H	Phospholipid	1	0.361567	2.16493	0.384322	0.0187165	1	0.336974	2.89777	1.23159	0.0616958	1	0.35007	3.83601	1.25244	0.0194817
116.071	1.2321	48 +					1	0.0904808	0.87286	0.399124	0.619061	1	0.439875	1.28201	0.399015	0.457016	1	0.198767	0.483017	0.292851	0.0646674
566.888	1.07146	49 +	nd	nd	nd	nd	1	0.655134	4.33349	2.64586	0.101545	1	0.588348	14.9808	7.22751	0.0288515	1	0.272959	42.2724	12.2888	0.00435155
222.029	1.19718	51 +					1	0.516839	0.654464	0.652304	0.511835	1	0.191149	0.840471	0.22933	0.407077	1	0.279976	0.0654649	0.0331388	0.00456029
137.046	1.69149	52 +					1	0.492053	0.98496	0.367792	0.968209	1	0.801385	0.248036	0.0773791	0.181034	1	0.074508	2.88819	1.61323	0.11284
634.875	1.07146	53 +	nd	nd	nd	nd	1	0.708711	4.94153	3.21222	0.106578	1	0.613819	18.0057	9.49875	0.0364165	1	0.306527	58.0347	17.8169	0.00517786
498.9	1.07146	54 +	nd	nd	nd	nd	1	0.623949	3.79939	2.23228	0.104606	1	0.500683	12.5219	5.31044	0.0200971	1	0.208465	31.9948	9.34626	0.00455691
330.072	1.29598	56 +					1	0.132157	1.42414	0.426481	0.175238	1	0.135954	1.90315	0.104231	0.000798127	1	0.179583	0.585482	0.241503	0.0755251
289.292	15.7639	57 +	nd	nd	nd	nd	1	0.0845247	2.86182	0.997583	0.0322488	1	0.110418	3.48385	0.202436	4.8586e-05	1	0.369159	3.05067	0.850477	0.0186023
426.357	20.5838	58 +					1	0.356288	0.383497	0.491281	0.153301	1	0.429789	0.540237	0.136362	0.152132	1	0.898993	0.479163	0.263454	0.390092
702.862	1.07146	59 +					1	0.760043	5.61469	3.85674	0.111788	1	0.678084	19.925	11.7935	0.0500819	1	0.382909	80.6864	25.8818	0.00595666
137.071	1.10012	61 +					1	0.182871	3.87097	0.444394	0.000492245	1	0.253069	1.4626	0.194494	0.0660298	1	0.219154	0.689943	0.327243	0.244405
123.04	0.974967	63 +					1	0.587291	1.43864	0.634064	0.429005	1	0.203275	2.21089	0.441353	0.0124842	1	0.272382	0.691842	0.309627	0.265232
270.083	1.31211	67 +	Glutamyl-Threonine	C9H15N2O6	M+Na	Amino acid	1	0.0235736	1.6476	0.168481	0.00274095	1	0.0166451	2.81919	0.268799	0.000305193	1	0.204745	2.7194	0.725657	0.0168211
348.07	1.26769	68 +					1	0.565599	0.46089	0.189304	0.192506	1	0.401458	0.471677	0.125661	0.0952413	1	0.271128	0.29328	0.159024	0.0176261
770.849	1.07146	69 +	nd	nd	nd	nd	1	0.777027	6.18733	4.32582	0.110405	1	0.73134	24.8806	14.6653	0.0479774	1	0.397199	102.951	33.261	0.00605168
171.149	10.9422	71 +	?	C9H18N2O	M+H	?	1	0.127468	1.70799	0.122489	0.00226797	1	0.185606	3.21566	0.85311	0.0117316	1	0.18109	3.69594	0.793274	0.00456786
309.094	1.69716	73 +					1	0.0907106	1.29895	0.620747	0.45554	1	0.112906	1.25445	0.203138	0.130791	1	0.274678	0.297426	0.130039	0.016074
838.837	1.07146	75 +					1	0.769874	7.13716	5.07182	0.106971	1	0.791296	29.0953	18.1818	0.0555789	1	0.339261	123.773	39.113	0.00555562
322.076	1.7552	77 +					1	0.608932	0.526262	0.366981	0.312713	1	0.329882	2.06854	0.404944	0.0239388	1	0.177052	0.787682	0.434657	0.477102
258.899	1.07129	78 +					1	0.276948	0.508519	0.443469	0.178823	1	0.250212	0.913158	0.198077	0.66196	1	0.24593	0.129929	0.0498153	0.00386878
162.112	1.11003	79 +	L-Carnitine	C7H15NO3	M+H	Amino acid	1	0.216603	0.163507	0.0620885	0.00300839	1	0.258786	1.02514	0.199227	0.900356	1	0.210521	0.347236	0.142731	0.0112882
232.154	2.62767	80 +					1	0.509659	0.401539	0.338577	0.165498	1	0.416469	0.770393	0.22278	0.447181	1	0.190525	0.467676	0.190186	0.0266586
317.324	17.8313	81 +	nd	nd	nd	nd	1	0.0816445	2.64454	0.972175	0.0432575	1	0.137513	3.44327	0.1822	4.98235e-05	1	0.320179	3.01578	0.866261	0.0194274
265.111	1.00911	82 +					1	0.437316	0.418931	0.0887816	0.0871231	1	0.112841	3.34036	0.613313	0.00288953	1	0.205483	0.285109	0.100633	0.00564774
118.086	1.26769	85 +					1	0.0409896	0.98025	0.161148	0.84705	1	0.227656	1.80138	0.192868	0.0096469	1	0.188005	0.917306	0.304508	0.709441
524.37	27.458	86 +	PC(2:0/O-16:0)[U]	C26H54NO7P	M+H	Phospholipid	1	0.18101	6.76219	1.77364	0.0049986	1	0.403181	3.13011	1.2608	0.0494514	1	0.327701	9.4297	3.11613	0.00959093
310.912	1.07778	87 +					1	0.192838	1.16634	0.0764993	0.237231	1	0.238231	3.02475	0.302632	0.000806867	1	0.0581717	1.80846	0.55303	0.0654848
269.107	1.72124	88 +					1	0.559688	0.193529	0.129606	0.0718704	1	0.633351	0.390074	0.0726605	0.172836	1	0.678635	0.785375	0.578475	0.698169
246.169	5.15156	89 +					1	0.312899	0.390405	0.145917	0.0377243	1	0.272905	1.30867	0.0963551	0.138425	1	0.225699	1.02793	0.34976	0.913077
428.373	22.0621	90 +					1	0.417254	0.499245	0.443588	0.227495	1	0.307561	1.12839	0.19554	0.574714	1	0.521379	0.687785	0.238031	0.398839
136.062	1.16997	92 +					1	0.437371	0.554619	0.0523769	0.154788	1	0.291262	2.38035	0.254578	0.00348202	1	0.380888	1.08843	0.510413	0.821773
170.032	1.16857	93 +					1	0.145777	0.547025	0.418494	0.151364	1	0.224864	0.901083	0.197349	0.597529	1	0.2649	0.0508648	0.02778	0.00349949
182.081	1.69716	94 +					1	0.343823	1.05837	0.416911	0.860691	1	0.294137	2.07907	0.378189	0.0175264	1	0.241854	0.623447	0.300387	0.166061
378.899	1.07128	95 +	nd	nd	nd	nd	1	0.21123	1.26488	0.0328871	0.098405	1	0.278895	3.50227	0.414067	0.000968986	1	0.0406138	2.27341	0.693276	0.0336646
906.824	1.07146	97 +					1	0.825162	7.99402	5.94981	0.113922	1	0.814188	33.5181	23.065	0.0711773	1	0.325527	175.581	55.6985	0.00558419
346.046	1.29533	98 +					1	0.286595	0.696817	0.773414	0.558952	1	0.235306	0.580454	0.183996	0.0717665	1	0.321239	0.0314894	0.0135063	0.00643896
401.345	20.0896	99 +					1	0.569676	0.532096	0.533318	0.357671	1	0.605695	0.585877	0.110341	0.308739	1	0.581101	0.386943	0.174751	0.155037
248.149	1.29598	102 +					1	0.927767	0.199481	0.197628	0.217633	1	0.190692	1.32346	0.249751	0.149173	1	0.114963	0.121226	0.0469709	0.000254503
446.887	1.07128	107 +	nd	nd	nd	nd	1	0.269213	1.29788	0.0594205	0.134606	1	0.300033	3.88833	0.467318	0.000840828	1	0.059821	2.6592	0.959524	0.0403684
130.05	1.19967	109 +	N-Acryloylglycine	C5H7NO3	M+H	Amino acid	1	0.0357897	1.4109	0.204016	0.0263913	1	0.0424805	2.00893	0.240491	0.00201847	1	0.252548	0.885914	0.280588	0.628326
220.118	3.04127	111 +					1	0.557279	0.185601	0.0231488	0.0647328	1	0.262822	0.920071	0.13929	0.665836	1	0.17122	0.10453	0.0342553	0.000887512
176.055	1.72332	112 +					1	0.227475	1.98625	0.78958	0.106152	1	0.193654	1.72875	0.215135	0.0120557	1	0.152887	0.591945	0.281844	0.0922151
298.096	4.13273	113 +					1	0.303066	0.891564	0.651266	0.806647	1	0.339135	1.26218	0.197548	0.311645	1	0.156116	0.440793	0.180795	0.0154143
154.059	1.17694	114 +					1	0.207075	0.806451	0.232596	0.342305	1	0.136869	2.08478	0.0425513	0.000195541	1	0.145274	0.580803	0.277134	0.0810973
175.119	1.07128	115 +					1	0.523681	1.51571	0.964391	0.461352	1	0.207081	3.15119	0.353333	0.00080947	1	0.323874	1.403	0.483255	0.296403
372.31	18.0932	118 +					1	0.346413	0.539482	0.592647	0.30986	1	0.365015	0.783047	0.197894	0.416635	1	0.394898	0.71669	0.368804	0.415162
974.812	1.07146	119 +					1	0.9086	8.60301	6.52502	0.11626	1	1.10128	45.0001	30.6	0.0675623	1	0.716093	276.453	83.3586	0.00461302
326.886	1.0747	120 +					1	0.225968	0.537638	0.431481	0.175482	1	0.234941	1.01137	0.200263	0.95219	1	0.21737	0.171042	0.0703015	0.00327357
300.289	17.8423	127 +					1	0.375713	1.11991	0.158275	0.637268	1	0.247477	2.49647	0.397041	0.00519009	1	0.223893	1.4872	0.488923	0.191675
394.873	1.07129	128 +					1	0.161837	0.549272	0.411135	0.15199	1	0.257388	1.16829	0.211013	0.430583	1	0.154022	0.19969	0.0788159	0.00131649
171.149	13.9899	129 +	?	C9H18N2O	M+H	?	1	0.160855	1.81608	0.305489	0.0149247	1	0.102741	3.37965	0.633182	0.00301634	1	0.189252	3.20309	0.828901	0.0109223
111.02	29.317	130 +	?	C2H7O3P - C3H7ClO2	M+H	?	1	0.198469	1.32792	0.310503	0.198106	1	0.135113	2.8373	0.173176	0.000131958	1	0.177706	2.12868	0.624491	0.0395152
142.948	1.29999	131 +					1	0.346739	1.98821	0.819215	0.126673	1	0.354638	5.64095	3.12964	0.0631624	1	0.181513	13.7238	3.62526	0.00371739
291.062	15.2654	132 +	?	C14H11NOS2 - C14H14N2OS2/C13H10N2O6 - C11H13ClN4O2/C8H16N2O6S/C16H12O4	M+NH4 - M+H - M+Na	?	1	0.0495734	1.71007	0.229373	0.00633638	1	0.0384671	3.11907	0.207565	6.42327e-05	1	0.22296	2.78025	0.744341	0.0165614
432.237	19.6292	136 +	?	C24H30O6/C17H30N6O4S1/C18H31N4O5P/C25H34OS2/C20H26N6O4 - C24H33NO6/C25H29N5O2/C20H29N7O4 - C23H31N5O2/C22H36ClN3O2	M+NH4 - M+H - M+Na	?	1	0.152919	2.61879	0.960652	0.0449055	1	0.226757	2.64105	0.650711	0.0145551	1	0.284017	2.22598	0.63364	0.0377302
668.868	1.07146	138 +	nd	nd	nd	nd	1	0.481808	12.8805	10.8368	0.130692	#DIV/0!	#DIV/0!	#DIV/0!	#DIV/0!	#DIV/0!	1	0.448489	1023.82	250.824	0.00211966
174.938	1.07129	140 +					1	0.0704794	1.0336	0.219593	0.813224	1	0.155115	2.24698	0.122401	0.000397832	1	0.148524	1.04712	0.330551	0.832835
140.011	1.39701	141 +	1-Aminocyclopropane-1-carboxylic acid	C4H7NO2	M+K	Acid	1	0.257962	1.36406	0.074967	0.0787447	1	0.221891	2.19281	0.512237	0.0208174	1	0.0552695	2.95632	0.996854	0.0274305
497.342	23.7173	142 +	?	C32H48O2S - C27H52Cl2N2	M+H - M+Na	?	1	0.347197	2.19371	0.400873	0.0175612	1	0.342382	2.89262	1.25343	0.065156	1	0.355581	3.78119	1.13494	0.0154721
734.559	28.3193	143 +					1	0.473681	0.0939567	0.0150304	0.029617	1	0.893586	38.5266	50.7316	0.269416	1	0.0893825	0.607807	0.642267	0.353965
205.126	1.24391	144 +					1	0.714751	0.247098	0.188236	0.152442	1	0.387943	0.693447	0.0519392	0.246432	1	0.160285	0.31448	0.186558	0.00847673
148.004	1.20175	145 +					1	0.351068	0.458268	0.306784	0.114463	1	0.1577	1.16957	0.189123	0.298878	1	0.165588	0.309958	0.179377	0.00806796
514.874	1.07128	147 +	nd	nd	nd	nd	1	0.310502	1.34811	0.124047	0.145686	1	0.343462	4.03604	0.549903	0.00125643	1	0.0828719	2.8656	1.05349	0.0377386
1042.8	1.07146	149 +					1	0.900926	10.0059	7.78982	0.11756	1	0.749709	45.3143	32.5478	0.0778675	1	0.365912	250.491	78.3082	0.00526473
462.861	1.07129	153 +					1	0.11955	0.57224	0.414697	0.161171	1	0.248703	1.30804	0.28735	0.233008	1	0.138184	0.242956	0.123759	0.00211343
192.024	1.17694	154 +	N-Acetyl-DL-serine	C5H9NO4	M+2Na-H	Amino acid	1	0.26862	1.50663	0.0692106	0.0340729	1	0.162693	3.5447	0.449575	0.000769379	1	0.0960021	1.6896	0.6876	0.160473
736.856	1.07153	155 +	nd	nd	nd	nd	1	1.03324	19.811	16.5147	0.120301	#DIV/0!	#DIV/0!	#DIV/0!	#DIV/0!	#DIV/0!	#DIV/0!	#DIV/0!	#DIV/0!	#DIV/0!	#DIV/0!
804.843	1.07146	157 +	nd	nd	nd	nd	1	0.707612	12.3011	10.3996	0.133612	#DIV/0!	#DIV/0!	#DIV/0!	#DIV/0!	#DIV/0!	#DIV/0!	#DIV/0!	#DIV/0!	#DIV/0!	#DIV/0!
132.066	1.20034	158 +					1	0.182792	1.71812	0.984304	0.281948	1	0.338591	1.36385	0.262643	0.21533	1	0.220637	1.18732	0.402687	0.518813
310.086	1.71943	161 +					1	0.101245	1.29317	0.631959	0.471961	1	0.116933	1.27133	0.220537	0.132862	1	0.295028	0.286817	0.126625	0.0183408
122.925	1.1022	162 +					1	0.445734	0.453514	0.464599	0.215469	1	0.302133	0.645643	0.172287	0.152381	1	0.331357	0.0646116	0.0225129	0.00817139
325.042	1.69716	164 +					1	0.521916	0.739775	0.25127	0.479961	1	0.376301	0.42203	0.117329	0.0640002	1	0.293136	0.169385	0.0957571	0.0095521
427.361	20.5838	165 +					1	0.360362	0.37969	0.492818	0.153246	1	0.49959	0.359932	0.191918	0.107049	1	0.952396	0.462158	0.238871	0.396473
133.08	1.16857	168 +					1	0.0946039	0.660152	0.311198	0.144593	1	0.168353	1.33037	0.0778113	0.0367419	1	0.183326	0.582408	0.170416	0.0445766
482.36	25.0084	169 +					1	0.639798	1.45177	0.298384	0.329841	1	0.652262	1.81269	0.815133	0.248843	1	0.660834	11.1392	5.06146	0.0262823
307.083	1.29533	170 +					1	0.446279	1.59564	0.128096	0.0904114	1	0.135907	1.29294	0.0993939	0.0394155	1	0.199338	0.847148	0.32916	0.529281
284.098	1.72124	171 +					1	0.324736	0.1975	0.0303773	0.0130359	1	0.799543	0.197503	0.0498581	0.157743	1	0.851194	0.825534	0.450827	0.769409
354.284	20.6489	172 +					1	0.289764	1.43167	0.223248	0.110442	1	0.124211	3.15567	0.256178	0.000195209	1	0.165636	2.35862	0.842618	0.0518909
522.355	24.5206	176 +	PC(O-16:1(11Z)/2:0)	C26H52NO7P	M+H	Phospholipid	1	0.316449	1.66498	0.611417	0.169643	1	0.323272	2.32791	0.602238	0.0281752	1	0.381204	3.46555	1.22415	0.0290852
650.849	1.07468	177 +	nd	nd	nd	nd	1	0.455742	1.56592	0.313715	0.151152	1	0.40044	6.0968	0.999243	0.00120474	1	0.110973	4.39619	1.66462	0.0243193
582.861	1.07128	178 +	nd	nd	nd	nd	1	0.36929	1.4274	0.199823	0.152672	1	0.395958	4.64265	0.622797	0.00102772	1	0.103447	3.26632	1.22997	0.0335288
190.912	1.1022	180 +					1	0.374457	0.466128	0.43225	0.181205	1	0.270152	0.71715	0.168198	0.198526	1	0.330964	0.0884392	0.0351298	0.00901151
608.088	1.72884	181 +					1	0.305462	0.974675	0.267688	0.919199	1	0.20844	1.59447	0.446429	0.10485	1	0.1606	0.569057	0.370382	0.138161
600.881	1.07153	182 +	nd	nd	nd	nd	1	1.14244	18.487	15.3011	0.11962	#DIV/0!	#DIV/0!	#DIV/0!	#DIV/0!	#DIV/0!	#DIV/0!	#DIV/0!	#DIV/0!	#DIV/0!	#DIV/0!
364.064	1.69149	183 +					1	0.650523	0.314134	0.125682	0.147435	1	0.428651	0.516012	0.160048	0.140882	1	0.106429	0.259988	0.143935	0.00201369
718.836	1.07468	184 +	nd	nd	nd	nd	1	0.517177	1.84911	0.550964	0.123492	1	0.496928	7.3624	1.38912	0.00171708	1	0.170847	5.72631	2.05187	0.0164577
482.323	26.3255	185 +	PE(18:0/0:0)	C23H48NO7P	M+H	Phospholipid	1	0.288459	4.40912	0.963466	0.00420338	1	0.369111	2.45942	0.920664	0.0634111	1	0.292357	4.83545	1.76637	0.0206458
218.138	1.2977	189 +					1	0.315095	0.511424	0.244854	0.101268	1	0.165077	1.30223	0.13051	0.0676588	1	0.261384	0.731946	0.488815	0.449392
164.93	1.26763	191 +					1	0.419797	2.77316	1.71478	0.156903	1	0.429537	12.6994	9.76512	0.10685	1	0.280507	50.7276	11.2626	0.00157263
786.823	1.07468	195 +	nd	nd	nd	nd	1	0.610892	2.13791	0.734004	0.107978	1	0.555899	9.16871	2.16395	0.00318299	1	0.29076	7.91905	3.05678	0.0174985
752.519	28.3539	199 +					1	0.298197	0.039785	0.0360974	0.00520099	1	0.176511	2.66601	1.81497	0.188714	1	1.08595	25.961	19.1564	0.0873282
134.045	1.2333	201 +					1	0.269044	1.37612	0.299026	0.180641	1	0.243776	1.26629	0.252055	0.258724	1	0.290545	0.236546	0.0903973	0.0121977
428.036	1.6597	203 +					1	0.353761	0.402303	0.241098	0.0729058	1	0.437447	1.12729	0.189668	0.667813	1	0.320223	0.492738	0.248146	0.0959422
257.042	1.45679	205 +					#DIV/0!	#DIV/0!	#DIV/0!	#DIV/0!	#DIV/0!	1	0.138406	1.20032	0.235684	0.273107	1	0.88427	#DIV/0!	#DIV/0!	#DIV/0!
1110.79	1.07146	206 +	nd	nd	nd	nd	1	0.441068	8.69226	6.73723	0.119709	#DIV/0!	#DIV/0!	#DIV/0!	#DIV/0!	#DIV/0!	#DIV/0!	#DIV/0!	#DIV/0!	#DIV/0!	#DIV/0!
188.175	1.01623	207 +					1	0.491624	0.841989	0.187249	0.630366	1	0.406695	4.37055	0.723401	0.00215191	1	0.183058	2.09876	1.58601	0.299139
239.031	1.45679	209 +					#DIV/0!	#DIV/0!	#DIV/0!	#DIV/0!	#DIV/0!	1	0.257079	1.25056	0.280304	0.317535	#DIV/0!	#DIV/0!	#DIV/0!	#DIV/0!	#DIV/0!
126.022	1.22894	211 +					1	0.259732	0.453901	0.336354	0.090033	1	0.149454	0.942093	0.268597	0.760555	1	0.256796	0.16052	0.086402	0.00582078
279.158	24.5882	212 +	Alpha-CEHC	C16H22O4	M+H	Benzopyran	1	0.138547	2.2087	0.604687	0.0279213	1	0.181416	3.23076	0.759587	0.00777479	1	0.174462	3.36376	0.780806	0.00689899
274.873	1.1022	213 +	nd	nd	nd	nd	1	0.677053	0.291817	0.43296	0.201639	1	0.389804	0.296289	0.14899	0.0432096	1	0.429925	#DIV/0!	#DIV/0!	#DIV/0!
370.052	1.24009	214 +					1	0.656814	0.442512	0.120693	0.221731	1	0.44096	0.694402	0.289727	0.37253	1	0.211035	0.367303	0.207082	0.0207188
872.83	1.07146	216 +	nd	nd	nd	nd	1	0.702873	15.7707	13.5755	0.132972	#DIV/0!	#DIV/0!	#DIV/0!	#DIV/0!	#DIV/0!	#DIV/0!	#DIV/0!	#DIV/0!	#DIV/0!	#DIV/0!
265.015	0.942498	217 +					1	1.09359	1.22988	1.12423	0.812114	1	0.364027	1.70257	0.686469	0.192387	1	0.364832	0.115221	0.0807772	0.0148385
156.042	1.2333	218 +	N-Methylethanolamine phosphate	C3H10NO4P	M+H	Amine	1	0.1363	0.539344	0.135189	0.0141888	1	0.124103	1.52841	0.337306	0.0635415	1	0.33689	0.336088	0.0883541	0.0298856
153.033	0.974967	220 +					1	0.60546	1.43203	0.60315	0.430683	1	0.186361	2.15055	0.456447	0.0155782	1	0.288218	0.680797	0.310573	0.261945
530.848	1.0747	224 +					1	0.0776581	0.607952	0.426101	0.191999	1	0.224374	1.39433	0.240994	0.106713	1	0.102905	0.24797	0.0860407	0.000629576
213.16	10.6926	231 +	p-Hydroxymexiletine-like	C11H17NO2	M+NH4	4-alkoxyphenol	1	0.197316	2.13732	0.561354	0.029637	1	0.128296	3.9584	1.6559	0.0367454	1	0.20673	4.47583	0.192405	2.86328e-05
398.326	18.738	232 +					1	0.290537	0.346818	0.492236	0.118895	1	0.421731	0.393154	0.0396849	0.0681119	1	0.64891	0.41657	0.223458	0.214892
262.906	1.3332	233 +					1	0.442756	2.37851	1.36478	0.171424	1	0.441255	9.13878	6.96663	0.113572	1	0.254989	30.2281	8.6008	0.00417148
123.055	1.72332	235 +					1	0.149067	1.21336	0.301499	0.333567	1	0.266745	1.95552	0.1809	0.00681492	1	0.158388	2.05512	0.714697	0.067017
666.822	1.0734	236 +					1	0.142318	0.605346	0.414478	0.193816	1	0.262122	1.96533	0.352583	0.0190106	1	0.04333	0.259721	0.127533	0.000679851
332.561	1.69148	237 +					1	0.167817	0.662202	0.324229	0.184285	1	0.187218	1.76433	0.410621	0.0426638	1	0.0993255	0.500571	0.323082	0.0626887
164.067	0.974967	238 +					1	0.573313	1.43344	0.637114	0.430522	1	0.184617	2.20832	0.448386	0.0124862	1	0.270153	0.673814	0.340302	0.263363
854.81	1.07468	239 +	nd	nd	nd	nd	1	0.634168	2.25849	0.922284	0.123313	1	0.628226	10.3515	2.99839	0.00614026	1	0.312735	9.94014	3.79887	0.0153182
157.035	1.39241	240 +	nd	nd	nd	nd	1	0.108227	2.94214	1.00894	0.0295146	1	0.125231	6.83307	0.765944	0.000200968	1	0.165196	4.43444	1.02157	0.00454012
147.076	1.19718	242 +					1	0.79216	5.12419	2.96199	0.0802714	1	0.425563	2.04838	0.869847	0.134029	1	0.885535	0.197848	0.0724466	0.192923
664.116	1.26359	244 +					1	0.200761	0.598288	0.380199	0.180909	1	0.209718	1.50513	0.438212	0.146078	1	0.136673	0.327639	0.223926	0.0113415
212.043	1.39111	246 +					1	0.0757535	1.93543	0.960777	0.168031	1	0.474276	1.5198	0.726937	0.358196	1	0.356243	0.562017	0.406183	0.232962
184.985	29.3879	247 +					1	0.236967	1.20337	0.274706	0.38655	1	0.112617	2.81776	0.188471	0.000137398	1	0.188638	2.017	0.680362	0.0671299
940.818	1.07146	248 +	nd	nd	nd	nd	#DIV/0!	#DIV/0!	#DIV/0!	#DIV/0!	#DIV/0!	#DIV/0!	#DIV/0!	#DIV/0!	#DIV/0!	#DIV/0!	#DIV/0!	#DIV/0!	#DIV/0!	#DIV/0!	#DIV/0!
734.81	1.07128	249 +					1	0.218545	0.694545	0.435181	0.338378	1	0.325161	2.32821	0.449038	0.0142657	1	0.0568948	0.333746	0.101347	0.000577737
744.843	1.07146	250 +					1	0.921462	7.32589	5.4061	0.116392	1	0.654533	40.2302	25.2234	0.05449	1	0.998557	344.552	112.279	0.00608918
598.835	1.0747	252 +					1	0.00418918	0.614512	0.422131	0.188896	1	0.254951	1.57444	0.384914	0.0974313	1	0.0610149	0.262516	0.123133	0.000745277
152.056	1.23349	261 +					1	0.469522	0.504099	0.168127	0.160123	1	0.400045	1.78743	0.282197	0.0495196	1	0.78485	0.949022	0.511408	0.929438
525.373	27.458	262 +	nd	nd	nd	nd	1	0.154782	7.18504	1.82265	0.00424192	1	0.412306	3.11768	1.23588	0.0480556	1	0.34656	9.45718	3.19452	0.0103492
676.855	1.07268	266 +					1	0.97918	6.57182	4.84682	0.122717	1	0.776198	42.4312	26.4681	0.0535341	1	0.830554	127.626	48.5874	0.0107129
269.088	1.75294	267 +					1	0.447484	0.293531	0.0779897	0.0544383	1	0.692633	0.123215	0.0628473	0.0943658	1	0.382741	1.82548	0.954363	0.236749
802.797	1.07128	268 +					1	0.291624	0.736583	0.361861	0.381818	1	0.352682	2.77891	0.455867	0.00590212	1	0.115141	0.408285	0.266093	0.0241251
207.998	1.17212	272 +					1	0.135883	0.695175	0.53624	0.393919	1	0.146392	1.26277	0.271029	0.213601	1	0.191324	0.139875	0.0713946	0.0018769
753.522	26.1415	273 +					1	0.275353	0.0222828	0.0359253	0.00365743	#DIV/0!	#DIV/0!	#DIV/0!	#DIV/0!	#DIV/0!	1	0.0240322	6.32774	5.58038	0.173548
812.83	1.10478	274 +					1	1.12739	9.08375	6.96944	0.118367	1	0.550807	115.544	72.8512	0.0528103	#DIV/0!	#DIV/0!	#DIV/0!	#DIV/0!	#DIV/0!
778.836	1.07268	275 +					1	0.99085	7.53331	5.63251	0.118982	1	0.48328	133.757	101.426	0.0860053	1	0.626884	192.905	69.3739	0.00870465
410.847	1.10739	276 +					1	0.585907	0.313095	0.447038	0.181745	1	0.353591	0.386453	0.1838	0.0559994	1	0.342201	0.00122617	0.00114486	0.00720442
267.066	15.2839	1 -	Phaclofen-like	C9H13ClNO3P	M+NH4	Acid	1	0.0726881	1.65781	0.217969	0.00771324	1	0.0379431	2.87249	0.36021	0.000860515	1	0.21057	2.7019	0.744882	0.0189705
606.075	1.70738	2 -					1	0.350659	0.92244	0.30079	0.785672	1	0.22298	1.41335	0.366786	0.170662	1	0.198574	0.529179	0.297773	0.0849308
225.061	1.18444	3 -					1	0.239724	0.658422	0.463816	0.32046	1	0.182386	1.19524	0.356296	0.445757	1	0.215705	0.241311	0.103289	0.00534703
197.807	1.48418	4 -	nd	nd	nd	nd	1	0.165082	2.17402	0.444166	0.0127326	1	0.131022	4.20998	0.741401	0.00179271	1	0.193092	3.54676	0.862602	0.00754236
306.077	1.24806	5 -					1	0.0574392	1.30244	0.514303	0.368675	1	0.0972698	1.44807	0.186936	0.0211504	1	0.274915	0.358703	0.129454	0.0216683
316.948	1.05558	6 -	?	C14H10Cl4	M-H	?	1	0.370155	2.94164	1.28982	0.0663262	1	0.282405	6.55945	1.89271	0.00732399	1	0.0775263	9.78596	2.90457	0.00635161
195.81	1.48418	7 -	nd	nd	nd	nd	1	0.17085	2.19461	0.458117	0.0133501	1	0.130924	4.26539	0.744715	0.0017081	1	0.199537	3.54418	0.869203	0.00780996
248.96	1.08883	9 -	nd	nd	nd	nd	1	0.285971	2.5079	0.923188	0.053961	1	0.208507	5.15999	1.17144	0.00375324	1	0.0979384	6.67666	1.93644	0.00712534
384.935	1.05558	11 -	nd	nd	nd	nd	1	0.454604	3.41743	1.6959	0.075597	1	0.371013	8.1625	2.77883	0.0114652	1	0.0941837	14.2297	4.22663	0.0056166
194.946	1.41218	12 -	nd	nd	nd	nd	1	0.227894	1.49829	0.201774	0.0470847	1	0.240958	2.08359	0.502268	0.0280681	1	0.124497	2.47219	0.745592	0.0279592
452.923	1.08658	13 -	nd	nd	nd	nd	1	0.515129	3.80164	2.08249	0.0864886	1	0.424043	10.089	3.6709	0.0130519	1	0.126774	19.7865	5.79493	0.00494791
588.898	1.08658	15 -	nd	nd	nd	nd	1	0.671495	5.46388	3.48362	0.0948171	1	0.558166	16.3804	8.10985	0.0305841	1	0.211224	42.5893	11.9354	0.00380194
520.91	1.08883	16 -	nd	nd	nd	nd	1	0.594818	4.38239	2.54546	0.0885078	1	0.498613	12.9416	5.45146	0.0194635	1	0.161696	28.463	7.96063	0.00394461
199.804	1.48418	18 -	nd	nd	nd	nd	1	0.159114	2.17	0.44071	0.0123983	1	0.126862	4.1996	0.733694	0.00174035	1	0.189969	3.5418	0.867668	0.00772492
320.062	1.73922	19 -					1	0.64158	0.478144	0.356708	0.285648	1	0.352624	1.85755	0.377622	0.0452476	1	0.197863	0.703263	0.349014	0.269398
323.029	1.70738	23 -					1	0.48315	0.766361	0.267014	0.504158	1	0.381386	0.417756	0.101859	0.0629908	1	0.317673	0.205434	0.0998643	0.0144607
565.048	1.67558	24 -					1	1.03829	1.4251	0.982723	0.633683	1	0.251078	1.59149	0.455908	0.120391	1	0.243222	0.58345	0.273293	0.119883
174.04	1.70738	25 -					1	0.246064	1.40353	0.784392	0.44311	1	0.208897	1.28716	0.267191	0.216404	1	0.217048	0.420439	0.167778	0.0215967
215.032	1.24806	26 -					1	0.254137	0.642213	0.438622	0.288633	1	0.279011	1.60224	0.085021	0.0232452	1	0.170015	0.56121	0.169366	0.0339564
656.886	1.08883	27 -	nd	nd	nd	nd	1	0.738054	6.63182	4.50421	0.0994044	1	0.684098	21.4717	12.1692	0.0437156	1	0.270664	67.5065	18.9912	0.00373217
228.064	1.20814	30 -					1	0.252682	1.53607	0.491225	0.168088	1	0.0733184	2.16652	0.568261	0.0243115	1	0.257111	0.322196	0.148835	0.0167936
273.038	1.40825	31 -	1-Deoxy-D-altro-heptulose 7-phosphate	C7H15O9P	M-H	Sugar	1	0.325387	#DIV/0!	#DIV/0!	#DIV/0!	1	0.212642	1.31242	0.293568	0.209774	1	0.19639	#DIV/0!	#DIV/0!	#DIV/0!
146.045	1.18444	32 -					1	0.0396063	1.05919	0.404591	0.81334	1	0.116009	1.47069	0.340357	0.0859891	1	0.203047	0.314208	0.119008	0.00724631
268.07	15.2839	36 -	Asparaginyl-Threonine	C8H15N3O5	M+Cl	Amino acid	1	0.0764935	1.65187	0.220251	0.00838468	1	0.0421181	2.8701	0.377055	0.00103305	1	0.206277	2.70302	0.74858	0.0191229
724.873	1.08883	39 -					1	0.751863	7.60272	5.41573	0.10464	1	0.678876	27.8513	16.9655	0.0519523	1	0.374762	101.102	27.8042	0.00337065
540.331	23.758	40 -	PC(O-14:0/2:0)	C24H50NO7P	M+FA-H	Phospholipid	1	0.298952	3.16385	0.560465	0.00412826	1	0.26933	2.79304	0.878041	0.027747	1	0.246776	4.06768	1.43563	0.021818
180.972	1.08883	41 -	nd	nd	nd	nd	1	0.200823	2.24826	0.66372	0.0355993	1	0.154926	4.10094	0.672212	0.00146758	1	0.114911	4.87769	1.29621	0.006692
191.019	1.70738	42 -	nd	nd	nd	nd	1	0.445002	5.55942	0.924037	0.00153065	1	0.191735	2.41832	0.355566	0.00369565	1	0.231366	0.559257	0.326685	0.129197
332.922	1.0898	45 -					1	0.0526356	1.09676	0.198976	0.461194	1	0.121367	2.18376	0.0959857	0.00018746	1	0.162251	0.851693	0.290496	0.483187
158.977	0.924698	46 -					1	0.566511	1.48915	0.438002	0.302263	1	0.183495	2.36382	0.444442	0.00797065	1	0.296616	0.772093	0.284228	0.391021
607.078	1.70738	48 -					1	0.36272	0.911588	0.303295	0.762259	1	0.224077	1.41904	0.347573	0.154097	1	0.189022	0.51476	0.29441	0.0741768
154.927	1.35082	49 -	nd	nd	nd	nd	1	0.193881	1.98461	0.541493	0.041345	1	0.247529	4.09755	1.40367	0.0197042	1	0.127828	6.10888	1.45081	0.00370801
292.924	1.41218	50 -					1	0.325589	1.31509	0.208221	0.230773	1	0.281601	1.63182	0.431814	0.101022	1	0.151854	2.00942	0.700043	0.0711505
133.013	1.3691	54 -					1	0.119414	1.15004	0.613321	0.698812	1	0.238912	1.08078	0.128354	0.633146	1	0.202611	0.32068	0.110874	0.00700998
400.909	1.08717	55 -					1	0.114614	1.27537	0.133803	0.0536923	1	0.165667	2.83745	0.0814443	6.64246e-05	1	0.100089	1.27222	0.433826	0.349301
264.935	1.08717	56 -					1	0.0960851	0.966547	0.292259	0.859779	1	0.121027	1.76196	0.114512	0.00137484	1	0.198934	0.611758	0.202161	0.0767438
468.897	1.05539	57 -	nd	nd	nd	nd	1	0.214139	1.42418	0.111306	0.0382416	1	0.210837	3.46928	0.266212	0.000228777	1	0.0607244	1.77725	0.539352	0.0681864
112.984	1.15268	58 -	nd	nd	nd	nd	1	0.106057	2.25745	0.582074	0.0211827	1	0.112446	3.2698	0.464546	0.00119097	1	0.139749	3.58096	0.91598	0.00849474
536.884	1.08717	59 -	nd	nd	nd	nd	1	0.314393	1.64039	0.234578	0.0474576	1	0.258117	4.44625	0.567568	0.000665168	1	0.0534374	2.57778	0.866958	0.0346405
604.872	1.06186	60 -	nd	nd	nd	nd	1	0.406282	1.87149	0.401656	0.0574524	1	0.368068	5.60544	0.896247	0.00118674	1	0.0847895	3.51853	1.23692	0.024485
216.928	1.35082	62 -	nd	nd	nd	nd	1	0.238846	1.92215	0.540811	0.0540037	1	0.280501	3.32986	1.15038	0.0270756	1	0.143367	5.03763	1.34666	0.00667975
579.028	1.73922	63 -					1	0.137148	0.664429	0.427704	0.265309	1	0.0604776	1.20333	0.357205	0.386045	1	0.17738	0.641914	0.30383	0.152699
792.861	1.0559	66 -					1	0.869189	8.97494	6.59954	0.106612	1	0.687194	31.8314	20.9079	0.063121	1	0.395611	160.867	44.1094	0.00328807
346.056	1.31187	68 -					1	0.526582	0.491392	0.16945	0.186488	1	0.376754	0.572335	0.146716	0.140886	1	0.289692	0.364429	0.161022	0.0293393
259.022	1.44166	69 -					1	1.12698	0.798773	0.555239	0.795203	1	0.234649	3.90117	0.653546	0.00193499	1	0.401734	2.05791	0.729352	0.0925941
314.905	1.37624	71 -					1	0.308997	1.76229	0.45935	0.0755808	1	0.303552	2.69935	1.06867	0.0570162	1	0.157676	4.29724	1.24204	0.0103273
134.046	1.17641	73 -					1	0.528596	0.320234	0.0210691	0.0900475	1	0.381418	2.05136	0.129776	0.0106595	1	0.287999	0.404271	0.211211	0.0446028
672.86	1.08717	74 -	nd	nd	nd	nd	1	0.475335	2.10024	0.580867	0.0640501	1	0.423894	7.05429	1.48068	0.00243168	1	0.105848	4.83503	1.46924	0.0107456
134.893	1.37315	75 -	nd	nd	nd	nd	1	0.134996	2.01287	0.581037	0.0423475	1	0.190534	2.95776	0.553931	0.00442598	1	0.207968	4.05812	0.869817	0.00407144
132.945	1.40825	76 -	nd	nd	nd	nd	1	0.140424	1.71336	0.233245	0.0105104	1	0.21395	2.54328	0.641733	0.0167967	1	0.149754	3.22139	0.829021	0.0102827
302.066	1.23993	77 -					1	0.703983	0.217007	0.108784	0.129662	1	0.786454	0.382386	0.070912	0.246973	1	0.794614	0.525376	0.408235	0.409533
484.871	1.08717	78 -					1	0.17416	0.658696	0.491239	0.320064	1	0.166226	1.16278	0.266699	0.420344	1	0.198092	0.144022	0.064627	0.00206181
426.023	1.6418	79 -					1	0.424418	0.39878	0.260582	0.104721	1	0.465093	1.02438	0.132242	0.934614	1	0.372816	0.466172	0.219662	0.0994475
371.015	1.40825	82 -					#DIV/0!	#DIV/0!	#DIV/0!	#DIV/0!	#DIV/0!	1	0.244875	1.09234	0.224817	0.655549	#DIV/0!	#DIV/0!	#DIV/0!	#DIV/0!	#DIV/0!
176.935	1.37624	84 -	nd	nd	nd	nd	1	0.19863	1.57216	0.263724	0.0398784	1	0.232588	2.13575	0.441157	0.0168961	1	0.1375	2.52507	0.783591	0.0293706
171.005	1.40825	85 -					1	0.714963	0.199137	0.230156	0.138499	1	0.535277	0.769331	0.157491	0.51354	1	0.183787	0.535532	0.381667	0.130374
416.883	1.08717	86 -					1	0.303729	0.582457	0.509998	0.290032	1	0.213724	0.946092	0.263899	0.796967	1	0.247742	0.107333	0.0354078	0.0034868
404.054	1.37624	89 -					1	0.0433574	1.3116	0.547919	0.381727	1	0.176315	1.24488	0.0722391	0.0900049	1	0.178683	0.40515	0.159494	0.0126286
218.103	3.0478	90 -					1	0.590716	0.154804	0.0196426	0.068442	1	0.233604	0.953729	0.125228	0.777444	1	0.190235	0.0982441	0.0297764	0.00125594
338.989	1.57438	91 -					1	0.864748	0.335812	0.246484	0.269935	1	0.481509	3.72071	1.02882	0.0142775	1	0.537454	1.05842	0.475639	0.894686
226.966	0.958852	92 -					1	0.515675	1.54108	0.429499	0.235081	1	0.148903	2.41631	0.380378	0.00386967	1	0.255428	0.71267	0.331546	0.300167
348.896	1.08717	93 -					1	0.377011	0.494154	0.455883	0.212714	1	0.226032	0.742859	0.202748	0.216322	1	0.295456	0.0593577	0.0258599	0.00535154
412.882	1.37624	94 -					1	0.355715	1.43626	0.307617	0.183384	1	0.355602	2.26469	0.930588	0.0927731	1	0.228723	3.30921	0.92325	0.0136404
620.846	1.07968	97 -					1	0.00546254	0.80182	0.44184	0.480641	1	0.179269	1.82277	0.303986	0.0156287	1	0.0855158	0.298961	0.128752	0.00141859
740.847	1.08717	98 -	nd	nd	nd	nd	1	0.567167	2.30726	0.795968	0.0814332	1	0.462402	9.30911	2.59076	0.00543916	1	0.168071	7.43351	2.38857	0.00963481
552.859	1.08717	100 -					1	0.0935436	0.729312	0.439272	0.355458	1	0.138545	1.55531	0.245257	0.026915	1	0.141052	0.229576	0.10034	0.00152393
272.959	0.924698	101 -					1	1.21983	1.18146	1.07753	0.856288	1	0.414605	1.7278	0.710573	0.200217	1	0.425817	0.161757	0.0934696	0.0290964
362.941	0.991575	102 -	nd	nd	nd	nd	1	0.358639	1.77008	0.23831	0.0363053	1	0.103094	3.25249	0.475143	0.00130869	1	0.19132	1.065	0.576873	0.862055
217.029	1.23742	103 -					1	0.247258	0.638985	0.460094	0.297348	1	0.27453	1.59581	0.0573223	0.0212102	1	0.18767	0.555128	0.162207	0.0359994
860.848	1.0559	104 -					1	0.885991	11.0388	8.42872	0.109491	1	0.992828	58.8035	40.7161	0.0698257	1	0.887843	291.701	78.4616	0.0030313
302.101	1.21623	109 -					1	0.673418	9.15939	3.64511	0.0188982	1	0.282562	2.35539	1.0016	0.0870832	1	0.469504	3.85643	2.16772	0.0895493
690.879	1.08883	111 -					1	0.476402	13.1102	10.5273	0.117391	1	0.903463	263.659	249.67	0.14252	#DIV/0!	#DIV/0!	#DIV/0!	#DIV/0!	#DIV/0!
622.892	1.08883	114 -	nd	nd	nd	nd	1	0.948634	12.838	9.99595	0.110685	#DIV/0!	#DIV/0!	#DIV/0!	#DIV/0!	#DIV/0!	1	0.3375	1152.89	336.489	0.00405481
568.363	27.4495	115 -	PC(2:0/O-16:0)[U]	C26H54NO7P	M+FA-H	Phospholipid	1	0.131564	8.91034	1.81958	0.00168219	1	0.286538	3.35815	1.29196	0.0367015	1	0.363363	9.96031	3.22102	0.00872498
201.801	1.48418	116 -	nd	nd	nd	nd	1	0.158076	2.19474	0.447142	0.0120308	1	0.122259	4.27948	0.760533	0.00180247	1	0.201102	3.57065	0.870781	0.0075861
214.033	1.18444	118 -	nd	nd	nd	nd	1	0.121388	1.53849	0.241914	0.0261502	1	0.0588767	2.6075	0.651743	0.0131086	1	0.172509	0.517323	0.239866	0.0473653
808.835	1.08717	119 -	nd	nd	nd	nd	1	0.640794	2.79472	1.1552	0.0782469	1	0.541243	11.9766	4.07453	0.00984081	1	0.244843	10.3594	3.16287	0.00693376
688.834	1.05539	120 -					1	0.123515	0.845781	0.427673	0.580809	1	0.206547	2.19933	0.361653	0.0075556	1	0.0509874	0.357592	0.153975	0.00236423
307.08	1.24806	122 -					1	0.0650422	1.31501	0.500304	0.340339	1	0.105571	1.45044	0.18589	0.0217806	1	0.284005	0.363077	0.124527	0.0236404
362.051	1.70738	124 -					1	0.621514	0.350616	0.123014	0.15051	1	0.417132	0.602638	0.155651	0.197038	1	0.205993	0.250975	0.109002	0.00510106
758.866	1.0559	125 -	nd	nd	nd	nd	1	0.528061	17.2126	14.1504	0.118382	#DIV/0!	#DIV/0!	#DIV/0!	#DIV/0!	#DIV/0!	#DIV/0!	#DIV/0!	#DIV/0!	#DIV/0!	#DIV/0!
328.059	1.28008	126 -	Glutathione	C10H17N3O6S	M+Na-2H	Peptide	1	0.0425919	1.93166	0.315127	0.00710758	1	0.0854567	2.6191	0.321017	0.00107852	1	0.303125	0.539149	0.201802	0.0934857
236.015	1.18444	127 -	nd	nd	nd	nd	1	0.19491	1.88065	0.168632	0.00408253	1	0.169774	3.58235	0.578014	0.00175671	1	0.0757303	0.992052	0.340959	0.970449
480.31	26.3315	128 -	PE(18:0/0:0)	C23H48NO7P	M-H	Phospholipid	1	0.232629	5.06307	0.94464	0.00193774	1	0.274959	2.51088	0.764255	0.03222	1	0.219028	5.06198	1.87311	0.0202851
928.836	1.08883	130 -					1	0.577587	6.9309	5.4203	0.132583	#DIV/0!	#DIV/0!	#DIV/0!	#DIV/0!	#DIV/0!	#DIV/0!	#DIV/0!	#DIV/0!	#DIV/0!	#DIV/0!
336.888	1.35082	131 -					1	0.363888	2.09913	0.722493	0.07823	1	0.402603	4.53356	2.21814	0.0532694	1	0.178192	9.055	2.06719	0.00254761
218.035	1.27215	132 -					1	0.350232	1.19793	0.527511	0.616953	1	0.164262	2.1158	0.16014	0.00108704	1	0.138773	0.669821	0.258085	0.122726
347.04	1.70738	133 -					1	0.397927	0.79625	0.146952	0.452224	1	0.624192	0.301412	0.0758834	0.12664	1	0.191822	0.208154	0.0518768	0.00231097
153.867	1.44166	134 -	nd	nd	nd	nd	1	0.0352858	1.58459	0.318946	0.0343352	1	0.218114	2.84366	0.648986	0.00956018	1	0.156122	3.33933	0.844942	0.00920157
124.006	1.21308	135 -					1	0.154173	0.461394	0.385853	0.0881172	1	0.202344	0.777444	0.157466	0.207153	1	0.274886	0.169048	0.0941699	0.00774339
636.82	1.08717	136 -					1	0.416736	0.416275	0.532381	0.209128	1	0.209653	0.606091	0.310051	0.142399	1	0.268128	#DIV/0!	#DIV/0!	#DIV/0!
294.954	0.991575	138 -					1	0.444399	1.69549	0.347718	0.0996652	1	0.113059	2.81838	0.306411	0.000646755	1	0.250333	0.90541	0.485402	0.779136
188.056	1.72738	141 -					1	0.0389455	0.556846	0.194194	0.0179111	1	0.228538	1.17098	0.380207	0.540949	1	0.166131	0.645157	0.3622	0.197849
568.833	1.08717	143 -					1	0.455706	0.3973	0.543621	0.215095	1	0.264815	0.474982	0.217895	0.056882	1	0.307709	#DIV/0!	#DIV/0!	#DIV/0!
756.821	1.05539	144 -					1	0.179037	0.913059	0.435311	0.765038	1	0.288968	2.73901	0.277365	0.00167401	1	0.0407299	0.497969	0.162483	0.00655658
303.084	1.77151	145 -					1	0.352688	0.574926	0.40484	0.242195	1	0.317668	1.66654	0.464883	0.109643	1	0.217013	0.440344	0.276029	0.0508118
704.808	1.08354	148 -					1	0.317963	0.441477	0.555823	0.205378	1	0.159403	0.776248	0.310676	0.329279	1	0.24164	#DIV/0!	#DIV/0!	#DIV/0!
179.055	1.21623	149 -					1	0.26942	0.726702	0.473627	0.434013	1	0.189769	1.50422	0.302252	0.0706681	1	0.225726	0.351747	0.147249	0.0140751
243.968	1.34364	150 -					1	1.3873	0.875654	0.759315	0.898255	1	0.443956	4.61985	2.75264	0.0877745	1	0.771675	0.151794	0.137082	0.134134
226.065	1.18444	152 -					1	0.257681	0.585114	0.481328	0.258461	1	0.188388	1.1567	0.365011	0.544886	1	0.208829	0.19908	0.111659	0.00423776
357	1.40825	153 -					1	1.1262	0.781688	0.569894	0.779417	1	0.218433	3.10761	0.557553	0.00366239	1	0.376781	1.60834	0.704748	0.257759
826.854	1.0559	154 -	nd	nd	nd	nd	#DIV/0!	#DIV/0!	#DIV/0!	#DIV/0!	#DIV/0!	#DIV/0!	#DIV/0!	#DIV/0!	#DIV/0!	#DIV/0!	#DIV/0!	#DIV/0!	#DIV/0!	#DIV/0!	#DIV/0!
229.048	1.23742	155 -					1	0.748927	1.00498	0.578649	0.993166	1	0.319971	1.83616	0.425184	0.0528974	#DIV/0!	#DIV/0!	#DIV/0!	#DIV/0!	#DIV/0!
274.887	1.35082	157 -	nd	nd	nd	nd	1	0.308281	2.32509	0.974386	0.0880608	1	0.325102	5.86515	2.97492	0.0480319	1	0.170901	11.1063	2.40913	0.00192371
229.011	1.43345	158 -					1	0.190766	0.806248	0.165138	0.254274	1	0.425815	2.15882	0.71062	0.0725424	1	0.165371	1.61077	0.741323	0.236104
198.049	1.15268	159 -					1	0.0996589	0.655174	0.293859	0.126573	1	0.17023	1.77514	0.254688	0.0118505	1	0.161787	0.276317	0.171237	0.0060025
500.845	1.08717	160 -	nd	nd	nd	nd	1	0.551257	0.31778	0.48659	0.183324	1	0.308045	0.376454	0.221302	0.0465176	1	0.345664	#DIV/0!	#DIV/0!	#DIV/0!
541.335	23.758	162 -	nd	nd	nd	nd	1	0.254721	3.16517	0.592806	0.00436087	1	0.264748	2.80413	0.894787	0.0286016	1	0.250438	3.94285	1.43292	0.0248044
156.924	1.35082	165 -	nd	nd	nd	nd	1	0.203482	2.03484	0.552057	0.0381623	1	0.259351	4.21832	1.44984	0.0193572	1	0.119049	6.23807	1.4178	0.00310271
800.847	1.08883	166 -					1	0.998157	8.4226	6.3858	0.117569	1	0.631755	76.5604	49.4675	0.0572532	1	0.0847298	118.995	29.665	0.00232692
245.043	1.40825	167 -					1	0.0450793	0.60702	0.119902	0.00603116	1	0.192165	1.38867	0.430452	0.226456	1	0.249049	0.519347	0.312639	0.105688
444.334	20.1075	169 -					1	0.565679	0.602014	0.608496	0.453353	1	0.681424	0.507418	0.171115	0.291402	1	0.565254	0.363898	0.170212	0.1354
732.86	1.08883	171 -					1	0.979287	6.76047	4.82415	0.112611	1	0.547847	31.9072	19.7519	0.0535804	1	0.596759	98.5848	30.4974	0.00518672
996.822	1.05558	172 -	nd	nd	nd	nd	#DIV/0!	#DIV/0!	#DIV/0!	#DIV/0!	#DIV/0!	#DIV/0!	#DIV/0!	#DIV/0!	#DIV/0!	#DIV/0!	#DIV/0!	#DIV/0!	#DIV/0!	#DIV/0!	#DIV/0!
766.854	1.08883	173 -					1	0.309938	4.87066	3.43626	0.123932	1	1.16392	53.1973	35.2921	0.0626166	1	0.641539	162.336	49.3498	0.00479688
664.872	1.08658	176 -	nd	nd	nd	nd	1	0.898718	6.17317	4.11014	0.100241	1	0.93278	34.9623	15.9043	0.0209764	1	0.689658	75.4998	21.9706	0.00420572
894.842	1.05558	177 -					1	0.953593	51.4951	5.08307	7.16812e-05	#DIV/0!	#DIV/0!	#DIV/0!	#DIV/0!	#DIV/0!	#DIV/0!	#DIV/0!	#DIV/0!	#DIV/0!	#DIV/0!
753.457	26.3952	178 -					1	1.06895	0.617138	0.70946	0.632504	1	0.438684	10.7623	6.7178	0.0659396	1	0.200206	42.5588	24.2325	0.041129
714.509	25.9862	179 -					1	1.06995	9.04994	11.9439	0.309588	1	0.0267417	271.741	222.217	0.10246	1	0.988953	0.012163	0.00226635	0.158666
566.347	24.5236	180 -	PC(0:0/18:1(9Z))	C26H52NO7P	M+FA-H	Phospholipid	1	0.275188	2.54956	1.07251	0.0724545	1	0.245103	2.30356	0.431092	0.0103938	1	0.268029	3.87165	1.50521	0.0312797
174.838	1.4742	182 -	nd	nd	nd	nd	1	0.1605	1.71096	0.215771	0.0101899	1	0.136649	3.70451	0.823767	0.00496053	1	0.139331	3.53889	0.816787	0.00605757
566.052	1.70738	184 -					1	1.02665	1.42246	1.01603	0.639095	1	0.242947	1.57059	0.436719	0.119131	1	0.267453	0.571747	0.277912	0.126814
452.279	23.059	185 -	PE(16:0/0:0)	C21H44NO7P	M-H	Phospholipid	1	0.20029	2.71871	0.367784	0.00206934	1	0.333029	2.02505	0.629005	0.067157	1	0.281805	2.56349	0.876012	0.0422706
212.886	1.25091	186 -					1	0.28146	2.47428	0.995673	0.0691017	1	0.279726	7.15749	3.86372	0.0512105	1	0.116011	13.9144	3.18404	0.00216824
250.145	25.2296	187 -					1	0.231345	1.6382	0.548448	0.13687	1	0.249265	3.71585	1.71955	0.0536873	1	0.197695	3.646	0.98332	0.0102661
172.841	1.4742	189 -	nd	nd	nd	nd	1	0.14904	1.74523	0.247161	0.0110556	1	0.146143	3.64708	0.762429	0.00411356	1	0.153858	3.40851	0.748686	0.00547776
426.036	1.28008	190 -	?	C11H21NO9S3	M+F	?	1	0.146464	1.65985	0.375316	0.0470202	1	0.197005	2.04602	0.235011	0.00410847	1	0.17341	0.735267	0.249111	0.20539
421.006	1.40825	191 -					1	0.541584	0.666577	0.338221	0.416907	1	0.412905	0.328483	0.11957	0.0537754	1	0.201077	0.0629338	0.0948782	0.00187243
526.352	24.9761	192 -					1	0.583033	2.34776	0.708937	0.0637634	1	0.572786	1.84563	0.713839	0.184779	1	0.459243	11.7648	5.51706	0.0280985
604.906	2.22151	193 -					1	1.12711	1.05005	0.839058	0.953761	1	0.447321	2.87056	0.993706	0.0410187	1	0.527441	0.531671	0.316525	0.257702
834.841	1.08883	195 -					1	0.464986	7.08582	5.43189	0.125311	1	0.274636	109.659	72.403	0.0600893	#DIV/0!	#DIV/0!	#DIV/0!	#DIV/0!	#DIV/0!
331.948	1.50308	196 -					1	0.207937	1.82835	1.60761	0.426104	1	0.156502	1.24438	0.28334	0.261081	1	0.266928	0.070034	0.0437367	0.00399114
268.983	1.40825	197 -					1	0.586613	0.20745	0.25162	0.0979144	1	0.579982	0.371252	0.103341	0.138218	1	0.191396	0.4527	0.46711	0.133609
168.042	1.20814	201 -					1	0.310004	1.24154	0.506562	0.520011	1	0.109233	2.1509	0.288777	0.00296288	1	0.195002	0.500831	0.18781	0.0331068
535.14	15.2839	202 -	?	C26H28O10/C28H20N8O2 - C25H24N6O6S	M+Cl - M-H	?	1	0.0374863	1.64262	0.243962	0.0107446	1	0.0631665	2.74118	0.468674	0.0031018	1	0.242609	3.01801	0.797539	0.0137743
772.795	1.05811	204 -					1	0.185008	0.481589	0.579155	0.213766	1	0.158657	0.95399	0.399338	0.861893	1	0.179988	#DIV/0!	#DIV/0!	#DIV/0!
173.045	26.2798	205 -	?	C4H6N3O2	M+FA-H	?	1	0.0793387	1.61875	0.18145	0.00564829	1	0.154521	2.99685	0.327853	0.000673499	1	0.109954	2.36642	0.52597	0.0116504
333.06	1.40825	208 -					1	0.991388	1.33827	0.703307	0.654982	1	0.268906	1.41808	0.549794	0.302256	1	0.332408	1.81867	0.849018	0.194877
434.864	1.37624	210 -					1	0.432149	1.92274	0.641184	0.107598	1	0.348158	3.75878	1.88867	0.0676233	1	0.299937	7.60249	1.77244	0.0031299
312.095	1.23993	211 -					1	0.649495	#DIV/0!	#DIV/0!	#DIV/0!	1	0.519516	0.54317	0.586267	0.36958	1	0.609483	0.283183	0.169195	0.121158
205.839	2.11002	213 -	nd	nd	nd	nd	1	0.379895	3.24199	1.33426	0.0488537	1	0.284789	5.14253	1.37059	0.00685967	1	0.106862	5.19581	1.47961	0.00805037
213.016	1.5084	214 -					1	0.527973	0.66167	0.147217	0.345238	1	0.286027	1.13231	0.349945	0.638808	1	0.133984	#DIV/0!	#DIV/0!	#DIV/0!
155.864	1.44166	216 -	nd	nd	nd	nd	1	0.0498731	1.5865	0.324909	0.0365615	1	0.223398	2.83595	0.662626	0.0104372	1	0.151114	3.35394	0.87614	0.0101388
304.003	1.15268	217 -	?	C9H15ClO5P/C15H11NS2 - C14H8ClNO5/C12H7N3O5S - C13H6ClNO3	M+Cl - M-H - M+FA-H	?	1	0.301728	2.27707	0.431694	0.0136985	1	0.234757	4.87006	0.555035	0.000371726	1	0.0831585	1.89116	0.734261	0.104972
500.279	21.6226	220 -					1	0.465506	1.15715	0.149801	0.607456	1	0.131456	3.03403	0.341226	0.000649058	1	0.108037	2.0064	0.703483	0.0705101
630.113	1.67557	221 -	nd	nd	nd	nd	1	0.52074	0.756067	0.734493	0.663319	1	0.408032	0.153379	0.0235824	0.0230063	1	0.420938	#DIV/0!	#DIV/0!	#DIV/0!
608.08	1.70738	223 -					1	0.366232	0.90772	0.294701	0.75095	1	0.238752	1.43572	0.377355	0.166281	1	0.219907	0.478184	0.294867	0.0699104
431.184	19.3273	225 -					1	0.239873	3.02566	1.58065	0.0932166	1	0.805258	2.16701	1.65904	0.334607	1	0.384873	1.3192	1.44749	0.730746
214.048	1.21623	226 -					1	1.26612	4.18316	0.883461	0.0233522	1	0.339866	1.81797	0.600627	0.109326	1	0.313744	1.93448	0.94948	0.180843
279.039	1.27215	227 -					1	0.546581	1.93625	0.282099	0.0577956	1	0.39938	0.340046	0.0553262	0.0471036	1	0.568689	0.631127	0.38868	0.406151
824.809	1.05539	229 -					1	0.351851	0.999557	0.367421	0.99887	1	0.39881	3.35882	0.357852	0.00158852	1	0.0526429	0.584475	0.132606	0.00725923
630.879	1.08794	230 -	nd	nd	nd	nd	1	0.893021	5.74635	3.36509	0.0775557	1	0.977365	28.4495	16.2588	0.0432901	1	0.163299	56.2028	18.8438	0.00711126
207.836	2.11002	231 -	nd	nd	nd	nd	1	0.376276	3.24402	1.33638	0.0488328	1	0.275103	5.05999	1.34816	0.00693058	1	0.120981	5.15228	1.45764	0.00794611
191.994	1.21697	232 -					1	0.292199	0.570914	0.290289	0.145494	1	0.079259	1.33184	0.408437	0.239293	1	0.232323	0.257301	0.128729	0.00838011
876.822	1.08717	234 -	nd	nd	nd	nd	1	0.724212	3.62197	1.80993	0.0802889	1	0.756137	16.3118	6.23867	0.013476	1	0.315873	18.4318	5.1362	0.00421346
436.284	23.9672	235 -					1	1.00991	1.89669	1.02854	0.341923	1	0.521357	1.9237	0.455033	0.0818536	1	0.178661	4.80685	1.67022	0.0171697
298.114	1.21623	236 -					1	0.63504	1.05437	1.55075	0.957876	1	0.401742	0.887875	0.499807	0.777097	1	0.403904	#DIV/0!	#DIV/0!	#DIV/0!
868.835	1.08883	237 -					1	0.631002	7.66911	5.72724	0.115487	1	0.778991	54.0737	37.8052	0.071898	#DIV/0!	#DIV/0!	#DIV/0!	#DIV/0!	#DIV/0!
936.822	1.08883	238 -	nd	nd	nd	nd	1	0.675418	18.0493	14.9557	0.119826	#DIV/0!	#DIV/0!	#DIV/0!	#DIV/0!	#DIV/0!	#DIV/0!	#DIV/0!	#DIV/0!	#DIV/0!	#DIV/0!
321.066	1.73922	241 -					1	0.671269	0.446753	0.367877	0.27883	1	0.365909	1.83142	0.487849	0.0775402	1	0.204808	0.630617	0.407252	0.233132
962.829	1.0559	243 -	nd	nd	nd	nd	#DIV/0!	#DIV/0!	#DIV/0!	#DIV/0!	#DIV/0!	#DIV/0!	#DIV/0!	#DIV/0!	#DIV/0!	#DIV/0!	#DIV/0!	#DIV/0!	#DIV/0!	#DIV/0!	#DIV/0!
432.857	1.08717	244 -	nd	nd	nd	nd	1	0.72923	0.307711	0.475536	0.240458	1	0.327045	0.245262	0.164634	0.0233698	1	0.377075	#DIV/0!	#DIV/0!	#DIV/0!
453.926	1.08883	246 -	nd	nd	nd	nd	1	0.551087	3.85606	2.15854	0.0905597	1	0.41058	10.1067	3.41525	0.0101416	1	0.168081	21.1919	5.75682	0.00371508
287.958	1.37624	247 -					1	0.905454	1.85463	1.66537	0.478496	1	0.312294	2.27476	0.0403629	0.00217836	1	0.394446	0.351211	0.124882	0.0532051
136.89	1.45134	248 -	nd	nd	nd	nd	1	0.152655	1.96704	0.572376	0.0474647	1	0.202772	2.96205	0.575944	0.00510453	1	0.246077	4.03303	0.887699	0.00467314
