# Supplementary material for: Aglianico Grape Seed Semi-Polar Extract Exerts Anticancer Effects by Modulating MDM2 Expression and Metabolic Pathways
Source: Cells. 2023 Jan 4;12(2):210. doi: 10.3390/cells12020210 (PMC9856309; doi:10.3390/cells12020210)
Supplement: Supplementary file 1 [file cells-12-00210-s001.zip › Table S3.xlsx]

## Sheet: Foglio1
			MSTO-C		MSTO-AGS			PC3-C		PC3-AGS			MDA-C		MDA-AGS
Pathway	Metabolic class	FOLD IS	AVG	ST.DEV.	AVG	ST.DEV.	pValue	AVG	ST.DEV.	AVG	ST.DEV.	pValue	AVG	ST.DEV.	AVG	ST.DEV.	pValue
Glycolysis	Acid	1,3-bisphosphoglyceric acid	#DIV/0!	#DIV/0!	#DIV/0!	#DIV/0!	#DIV/0!	#DIV/0!	#DIV/0!	#DIV/0!	#DIV/0!	#DIV/0!	#DIV/0!	#DIV/0!	#DIV/0!	#DIV/0!	#DIV/0!
	Lipid	11,12,19-/11,12,20-trihydroxy-5,8,14-eicosatrienoic acid	1	0.219972	1.30819	0.232988	0.171061	1	0.190617	3.24214	0.30414	0.000413996	1	0.245461	2.42698	0.817045	0.0442451
	Lipid	13-keto-9Z,11E-octadecadienoic acid	1	0.135633	1.82066	0.310965	0.0138086	1	0.0847456	3.03094	0.241537	0.000162449	1	0.177378	2.46098	0.799696	0.0366016
Cholesterol	Lipid	14-Demethyllanosterol	1	0.0372242	0.457605	0.157379	0.00436961	1	0.227212	0.562298	0.0339783	0.0299352	1	0.474248	4.30053	3.88907	0.218294
	Lipid	14,15-dihydroxy-5,-8,11-eicosatrienoic acid	1	0.308063	2.30961	0.18149	0.00316202	1	0.424795	2.91647	0.313795	0.00327269	1	0.155005	2.51363	0.573205	0.0115544
	Lipid	14,15,19-/14,15,20-trihydroxy-5,8,11-eicosatrienoic acid	1	0.219972	1.30819	0.232988	0.171061	1	0.190617	3.24214	0.30414	0.000413996	1	0.245461	2.42698	0.817045	0.0442451
	Lipid	19-oxoarachidonic acid	1	0.279354	1.51178	0.489199	0.190711	1	0.551412	2.34332	0.402831	0.0270976	1	0.204563	2.64011	1.02233	0.052731
	Amino acid	2-piperidinecarboxylic acid	1	0.173264	1.10939	0.349402	0.652524	1	0.241351	2.4811	0.392661	0.00510383	1	0.315141	1.08608	0.259058	0.733279
Glycolysis	Acid	2,3-phosphoglyceric acid	1	0.638099	1.10215	0.518289	0.840124	1	0.341977	6.836	3.30856	0.0384402	1	0.371675	5.50881	1.08317	0.00241713
Cholesterol	Lipid	20-alpha,22beta-Dihydroxycholesterol	1	0.355464	0.118754	0.0184564	0.012764	1	0.0772413	0.318433	0.139859	0.00178899	1	0.468169	0.413235	0.0419408	0.0966556
Cholesterol	Lipid	3-alpha,7alpha-Dihydroxy-5beta-cholestanate	1	0.313089	5.69823	4.34171	0.134921	1	0.487863	0.845487	0.167964	0.631353	1	0.40371	4.14636	2.39845	0.0885591
Cholesterol	Lipid	3-alpha,7alpha-Dihydroxy-5beta-cholestane	1	0.556384	0.0783235	0.0482261	0.0459989	1	0.102182	0.272307	0.222501	0.00675467	1	0.394379	0.40921	0.101524	0.065865
Cholesterol	Lipid	3-alpha,7alpha,12alpha,26-Tetrahydroxy-5beta	1	0.409058	0.902629	0.216007	0.733881	1	0.935447	2.33758	0.394954	0.084637	1	0.383838	3.32302	1.17155	0.0309718
Cholesterol	Lipid	3-alpha,7alpha,26-Trihydroxy-5 beta-cholestan	1	0.174298	2.06093	0.415682	0.0151385	1	0.193218	2.63257	1.13273	0.0696309	1	0.0388929	3.9671	0.655703	0.00144072
Cholesterol	Lipid	4-alpha-Methylzymosterol	#DIV/0!	#DIV/0!	#DIV/0!	#DIV/0!	#DIV/0!	#DIV/0!	#DIV/0!	#DIV/0!	#DIV/0!	#DIV/0!	#DIV/0!	#DIV/0!	#DIV/0!	#DIV/0!	#DIV/0!
Cholesterol	Lipid	4alpha-Methylzymosterol-4-carboxylate	1	0.0419751	#DIV/0!	#DIV/0!	#DIV/0!	1	0.0577175	0.539328	0.152911	0.00814934	1	0.144615	0.409375	0.168415	0.00996755
Folate	Vitamin	5,10-methylene-THF	1	1.30555	#DIV/0!	#DIV/0!	#DIV/0!	#DIV/0!	#DIV/0!	#DIV/0!	#DIV/0!	#DIV/0!	#DIV/0!	#DIV/0!	#DIV/0!	#DIV/0!	#DIV/0!
Pentose Phosphate	Acid	6-O-phosphono-D-gluconic acid	1	1.22405	0.309324	0.165299	0.387627	1	0.460831	3.99163	1.40998	0.025051	1	0.595786	10.5493	3.64851	0.01104
Pentose Phosphate	Sugar	6-phosphonoglucono-D-lactone	1	1.41337	0.542795	0.236851	0.60997	1	0.55677	5.40832	2.00472	0.0213943	#DIV/0!	#DIV/0!	#DIV/0!	#DIV/0!	#DIV/0!
Cholesterol	Lipid	7-Dehydrocholesterol	1	0.29576	0.46073	0.212366	0.0622875	1	0.111475	1.08138	0.142778	0.479962	1	0.0162103	1.2436	0.507451	0.45267
Cholesterol	Lipid	7alpha,24-Dihydroxy-4-cholesten-3-one	#DIV/0!	#DIV/0!	#DIV/0!	#DIV/0!	#DIV/0!	1	0.117063	1.15103	0.216366	0.347553	1	0.244693	0.935747	0.104444	0.697208
TCA	Acid	a-ketoglutaric acid	#DIV/0!	#DIV/0!	#DIV/0!	#DIV/0!	#DIV/0!	1	0.571976	6.43867	3.67737	0.0645825	1	0.532065	#DIV/0!	#DIV/0!	#DIV/0!
Nucleobase pathway	N compound	adenine	1	0.578607	0.39548	0.0430254	0.145452	1	0.32908	2.09491	0.327702	0.0150554	1	0.39187	1.0372	0.552662	0.928807
Nucleobase pathway	N compound	ADP	1	0.326964	0.389525	0.222934	0.0556937	1	0.476002	1.12746	0.10172	0.673668	1	0.450092	0.470402	0.202578	0.136646
	Amino acid	alanine	1	0.67185	0.167157	0.0137615	0.0983509	1	0.250307	1.89356	0.287093	0.0153061	1	0.328676	0.336482	0.187499	0.0385096
	Amino acid	alanine, 3-cyano	1	0.130673	0.132532	0.000165473	0.000326627	1	0.0641528	1.71668	0.842273	0.215629	1	0.718213	0.244686	0.0286024	0.142863
	Acid	aminobenzoate	1	0.130095	1.95895	0.161897	0.00132566	1	0.121547	2.09771	0.381453	0.00897695	1	0.241117	2.31085	0.703929	0.0379777
Nucleobase pathway	N compound	AMP	1	0.572642	0.444077	0.184772	0.184797	1	0.114927	0.271126	0.105737	0.00127236	1	0.291393	0.449259	0.069419	0.0333912
	Amino acid	asparagine	1	0.515726	2.55369	1.37725	0.14125	1	0.163292	2.25699	0.940462	0.0847055	1	0.200261	0.516152	0.274966	0.0694173
	Amino acid	aspartic acid	1	0.264123	1.3773	0.298448	0.176396	1	0.246479	1.27314	0.248166	0.247593	1	0.294095	0.233962	0.0890707	0.0124686
	Acid	benzoic acid, 4-hydroxy	1	0.0610699	1.45358	0.390112	0.117505	1	0.318103	2.89976	0.292534	0.00159716	1	0.197008	2.79265	0.989429	0.0370138
	Amino acid	butanoic acid, 4-amino	1	0.314986	#DIV/0!	#DIV/0!	#DIV/0!	1	0.425136	1.02963	0.195091	0.917909	1	0.0966362	#DIV/0!	#DIV/0!	#DIV/0!
Cholesterol	Lipid	Calcidiol	1	1.55116	8.85651	8.57884	0.193568	1	0.741163	0.252231	0.283794	0.178027	1	0.736396	1.47502	1.13607	0.576192
Cholesterol	Lipid	Calcitetrol	1	0.540249	0.0700345	0.0179173	0.0407449	1	0.23726	0.352429	0.113409	0.0129996	1	0.259818	0.333873	0.0786861	0.0131576
Cholesterol	Lipid	Calcitriol	1	0.384777	4.92845	0.483419	0.000386431	1	0.118941	1.17507	0.220441	0.292702	1	0.290121	1.45224	0.295886	0.131712
steroid	Lipid	cholestanetriol (5 alpha-cholestane-3 beta, 5, 6 beta-triol)	1	0.0158068	1.81113	0.562665	0.0670584	1	0.219585	3.26094	0.897396	0.0132768	1	0.21054	2.36859	0.55804	0.016478
Cholesterol	Lipid	cholesterol	1	0.233979	1.99226	1.0005	0.16971	1	0.670941	2.45574	1.18095	0.136971	1	0.294796	0.557176	0.151067	0.0815418
Cholesterol	Lipid	cholesterol alpha-epoxide (5, 6 alpha-epoxy-5-alpha-cholestan-3 beta-ol)	1	0.211429	1.91626	0.34995	0.0178182	1	0.183479	2.86515	0.573637	0.00583078	1	0.302795	2.49291	1.15016	0.0953682
	Lipid	cis-9,10-epoxyoctadecanoic acid (cis-EODA)	1	0.10343	1.60824	0.206029	0.0102618	1	0.265406	2.66599	0.551502	0.00920774	1	0.276504	2.97137	2.03036	0.170972
TCA	Acid	citric acid	1	0.390015	5.2125	1.0537	0.00290017	1	0.227848	0.753549	0.431796	0.431297	1	0.334074	2.59394	0.712413	0.0247021
Nucleobase pathway	N compound	cytidine	1	0.715064	21.4105	17.622	0.115525	#DIV/0!	#DIV/0!	#DIV/0!	#DIV/0!	#DIV/0!	1	0.301693	1.31739	1.01119	0.629901
Nucleobase pathway	N compound	cytosine	1	0.842429	3.19157	1.58675	0.102152	1	0.103308	1.80343	0.828175	0.170764	1	0.00921705	5.50768	2.50119	0.0354749
Glycolysis	Acid	dihydroxyacetone phosphate (DHAP)	1	0.252099	0.790267	0.079854	0.241491	1	0.123942	2.86013	1.29223	0.0680757	1	0.187972	5.45698	1.28551	0.00402315
	Amino acid	dimethylarginine	1	0.595844	2.06408	0.6211	0.0989392	1	0.179467	1.97777	0.756548	0.0949492	1	0.268012	4.44081	1.87743	0.0347639
	Sugar	erythronic acid	1	0.747621	0.597857	0.0994521	0.407999	#DIV/0!	#DIV/0!	#DIV/0!	#DIV/0!	#DIV/0!	1	0.692903	1.21206	0.548855	0.69908
Pentose Phosphate	Sugar	erythrose-4-phosphate	1	1.0864	#DIV/0!	#DIV/0!	#DIV/0!	1	0.361927	0.421903	0.293898	0.0982396	1	0.728942	6.94406	2.55639	0.0179484
Folate	Vitamin	folic acid	#DIV/0!	#DIV/0!	#DIV/0!	#DIV/0!	#DIV/0!	1	0.160609	2.6338	0.409119	0.00299367	1	0.308095	4.74947	0.467906	0.000316411
Glycolysis	Sugar	fructose-1,6-bisphosphate	1	0.860012	0.342538	0.269048	0.274961	1	0.379118	1.19012	0.241841	0.504588	1	0.581981	3.99139	1.7004	0.0448824
TCA	Acid	fumaric acid	#DIV/0!	#DIV/0!	#DIV/0!	#DIV/0!	#DIV/0!	#DIV/0!	#DIV/0!	#DIV/0!	#DIV/0!	#DIV/0!	1	0.339313	#DIV/0!	#DIV/0!	#DIV/0!
Hexosamine pathway	Sugar	glucosamine	1	0.248392	1.13582	0.224756	0.521242	1	0.206702	2.26204	0.814221	0.0599142	1	0.267163	4.53266	0.502555	0.000424406
Hexosamine pathway	Sugar	glucosamine-6P	1	0.128346	1.32161	0.553831	0.38265	1	0.141842	0.764309	0.245952	0.223863	1	0.39379	1.64755	0.732932	0.248927
Glycolysis/Pentose Phosphate	Sugar	glucose-6P/fructose-6P	1	1.13296	0.800516	0.569721	0.798755	1	0.212349	2.13488	0.325079	0.00716865	1	0.335861	3.92091	1.50123	0.0302524
Glycolysis	Sugar	glucose/fructose	1	0.0663106	0.992614	0.282173	0.966912	1	0.196738	1.74346	0.253244	0.0159232	1	0.200277	2.35747	0.401396	0.00633434
	Amino acid	glutamic_acid	1	0.0932527	1.10358	0.476955	0.730713	1	0.0480114	1.55532	0.427188	0.0888687	1	0.192087	0.283001	0.119282	0.00535484
	Amino acid	glutamine	1	0.826252	4.99232	3.06132	0.094664	1	0.431259	1.95604	0.861344	0.160731	1	0.889623	0.176292	0.0648975	0.184965
	Acid	glutaric acid, 2-hydroxy	1	0.213776	1.1343	0.0338544	0.343018	1	0.588326	6.38657	0.435744	0.000218458	1	0.548295	7.90536	4.44576	0.055802
Glycolysis/Pentose Phosphate	Sugar	glyceraldehyde-3-Phosphate (GAP)	1	0.502756	#DIV/0!	#DIV/0!	#DIV/0!	1	0.186973	#DIV/0!	#DIV/0!	#DIV/0!	1	0.051464	#DIV/0!	#DIV/0!	#DIV/0!
	Acid	glyceric acid	#DIV/0!	#DIV/0!	#DIV/0!	#DIV/0!	#DIV/0!	#DIV/0!	#DIV/0!	#DIV/0!	#DIV/0!	#DIV/0!	1	0.524704	#DIV/0!	#DIV/0!	#DIV/0!
TCA	Acid	isocitric acid	1	0.516035	6.13219	1.30524	0.00318171	1	0.201682	0.516078	0.272698	0.0688566	1	0.399945	2.30239	0.696269	0.0483485
	Amino acid	isoleucine	1	0.546345	1.03394	0.664138	0.948776	1	0.221311	1.85506	0.435246	0.0386621	1	0.303869	0.360341	0.173591	0.0339919
	Acid	lactic acid	1	0.214372	0.209249	0.226488	0.0117653	1	0.638322	#DIV/0!	#DIV/0!	#DIV/0!	1	0.699531	#DIV/0!	#DIV/0!	#DIV/0!
	Amino acid	leucine	1	0.5138	0.927341	0.624334	0.883852	1	0.315286	1.77022	0.222908	0.0259361	1	0.261747	0.527593	0.215076	0.0731371
	Amino acid	lysine	1	0.195371	1.14867	0.420251	0.608082	1	0.257437	4.13533	0.632455	0.00135398	1	0.360572	1.00945	0.418278	0.977768
TCA	Acid	malic acid	#DIV/0!	#DIV/0!	#DIV/0!	#DIV/0!	#DIV/0!	1	0.46192	#DIV/0!	#DIV/0!	#DIV/0!	#DIV/0!	#DIV/0!	#DIV/0!	#DIV/0!	#DIV/0!
	Amino acid	methionine	1	0.357557	0.909784	0.509302	0.814105	1	0.22855	1.99505	0.417263	0.0223058	1	0.26035	0.504778	0.217771	0.0648645
	Coenzyme	NADP	1	0.13745	0.520351	0.294083	0.0626885	1	0.299098	0.994485	0.487097	0.987467	1	0.166486	0.402934	0.319525	0.0454566
Glycolysis	Acid	PEP	1	0.541384	2.22439	0.994884	0.134465	1	0.736285	26.3489	3.67672	0.000304256	1	0.657488	21.4167	12.5044	0.0476285
	Acid	phosphoric acid	1	0.34469	3.15841	1.59807	0.0841558	#DIV/0!	#DIV/0!	#DIV/0!	#DIV/0!	#DIV/0!	1	0.339626	10.4729	2.37252	0.00238261
	Acid	phosphoric acid, monomethyl-ester	1	0.671434	1.33229	1.04032	0.666226	1	0.482558	1.49985	0.48026	0.272405	1	0.385698	2.10285	0.788715	0.0952027
Cholesterol	Lipid	Pregnenolone	#DIV/0!	#DIV/0!	#DIV/0!	#DIV/0!	#DIV/0!	1	0.0797877	#DIV/0!	#DIV/0!	#DIV/0!	1	0.0666037	0.345314	0.0440716	0.000142878
	Amino acid	proline	1	0.0848936	0.860255	0.407782	0.592339	1	0.442974	1.27123	0.410312	0.48	1	0.197954	0.462776	0.288314	0.0563533
	Amino acid	proline, 4-hydroxy	1	0.142754	1.81598	1.08073	0.264549	1	0.363641	1.30009	0.246872	0.302462	1	0.214681	1.00573	0.308783	0.980195
	Amino acid	pyroglutamic acid	1	0.06243	1.38267	0.336407	0.124781	1	0.0617096	1.85355	0.308861	0.00935129	1	0.251121	0.600107	0.194844	0.0948339
Glycolysis	Acid	pyruvic acid	#DIV/0!	#DIV/0!	#DIV/0!	#DIV/0!	#DIV/0!	1	0.35098	#DIV/0!	#DIV/0!	#DIV/0!	1	0.471112	0.633746	0.215277	0.287869
Pentose Phosphate	N compound	ribose-5-phosphate	1	0.190023	0.793614	0.201921	0.266818	1	0.236039	1.56538	0.446884	0.124717	1	0.417198	1.78889	0.859628	0.225939
Nucleobase pathway	N compound	ribose, 2-deoxy-	1	0.63803	0.209819	0.2321	0.114035	1	0.492934	0.723887	0.153363	0.406675	1	0.222604	0.573877	0.381038	0.169743
Pentose Phosphate	Sugar	sedoheptulose-7-phosphate	1	0.165231	0.627805	0.242049	0.0926841	1	0.316624	1.53778	0.389328	0.137009	1	0.175623	4.48431	1.77446	0.02767
	Amino acid	serine	1	0.660646	0.418465	0.278949	0.23284	#DIV/0!	#DIV/0!	#DIV/0!	#DIV/0!	#DIV/0!	1	1.04545	0.686936	0.656981	0.68323
	Amino acid	serine, o-acetyl	1	0.0933032	1.10364	0.476905	0.730545	1	0.0479988	1.55531	0.427185	0.088871	1	0.192087	0.283001	0.119282	0.00535484
	Amine	spermidine	1	0.432292	0.57304	0.27338	0.221753	1	0.337207	0.556961	0.132181	0.101491	1	0.559753	0.415777	0.198012	0.163534
TCA	Acid	succinic acid	1	0.609994	#DIV/0!	#DIV/0!	#DIV/0!	1	0.320623	#DIV/0!	#DIV/0!	#DIV/0!	1	0.892556	4.61194	4.04715	0.205673
	Amino acid	threonine	1	0.312543	1.87969	0.724383	0.125626	1	0.274882	1.71333	0.559236	0.11843	1	0.317104	0.415761	0.179679	0.0500006
Nucleobase pathway	N compound	thymidine	1	0.65616	#DIV/0!	#DIV/0!	#DIV/0!	1	0.467135	#DIV/0!	#DIV/0!	#DIV/0!	#DIV/0!	#DIV/0!	#DIV/0!	#DIV/0!	#DIV/0!
	Amino acid	trimethyllysine	1	0.352013	1.54982	0.789906	0.332616	1	0.186853	4.49828	1.92089	0.0348629	1	0.359894	5.69126	2.00212	0.016205
	Amino acid	tyrosine	1	0.348367	1.0541	0.427714	0.873356	1	0.293116	2.07938	0.383558	0.0179508	1	0.242518	0.615892	0.298381	0.158636
Nucleobase pathway	N compound	uracil	1	0.59991	0.678646	0.0953913	0.411356	1	0.367978	1.48664	0.24657	0.129805	1	0.490991	0.883978	0.383979	0.763295
	Amino acid	valine	1	0.135565	0.536852	0.13714	0.014145	1	0.125106	1.53921	0.343032	0.0627828	1	0.338474	0.336271	0.0849026	0.0300912
